# Supplementary material for: Automated Spike Detection in Diverse European Wheat Plants Using Textural Features and the Frangi Filter in 2D Greenhouse Images
Source: Front Plant Sci. 2020 Jun 23;11:666. doi: 10.3389/fpls.2020.00666 (PMC7324796; doi:10.3389/fpls.2020.00666)
Supplement: Supplementary file 1 [file Data_Sheet_1.XLSX]

## Sheet: BRIWECS collection meta
Cultivar	Year_of_release_fin	class	Quality_recent	Release_state	Hybrid.status	Group	group in paper			Thats only for the Voss-Fels paper collection (project name BRIWECS), I dont have the info from the other panel right now
Apertus	2013	2010-13	A	Deutschland	non-hybrid	SK	one
Granada	1980	1980ies	B	Deutschland	non-hybrid	SK	one
Hylux	2012	2010-13	B	Frankreich	hybrid	FK	one
Mex. 17 bb	NA			Mexico	non-hybrid	FK	one
Sperber	1982	1980ies	A	Deutschland	non-hybrid	SK	one
Alixan	2005	2000nds	A	Frankreich	non-hybrid	FK	two
Apache	1997	1990ies	A	CZ	non-hybrid	FK	two
Arlequin	2007	2000nds		Frankreich	non-hybrid	FK	two
BCD 1302/83	NA			Moldavien	non-hybrid	FK	two
Benni multifloret	1980	1980ies	SRW/Pr	USA/Indiana	non-hybrid	FL	two
Cajeme 71	1971	1970ies	HRS	Mexico	non-hybrid	FK	two
Camp Remy	1980	1980ies	B	Deutschland	non-hybrid	FK	two
Centurk	1971	1970ies	HRW/ Ex	USA	non-hybrid	FL	two
Helios	2013	2010-13		USA	non-hybrid	SK	two
Highbury	1968	1960ies	A	GBR	non-hybrid	FK	two
Hope	NA			USA/(S.Dakota)	non-hybrid	FL	two
Hystar	2007	2000nds	B	Frankreich	hybrid	FK	two
INTRO 615	NA			USA	non-hybrid	FK	two
Isengrain	1996	1990ies	B	FR/SI/ES	non-hybrid	FK	two
Ivanka	1998	1990ies	B1	Serbien	non-hybrid	FK	two
KWS Ferrum	2012	2010-13	B	Deutschland	non-hybrid	FK	two
Maris Huntsman	1975	1970ies	A	Deutschland	non-hybrid	SK	two
Muskat	2010	2010-13	C	Deutschland	non-hybrid	FK	two
NS 22/92	NA			Serbien	non-hybrid	FL	two
NS 46/90	NA			Serbien	non-hybrid	FK	two
NS 66/92	NA			Serbien	non-hybrid	FK	two
Phoenix	1981	1980ies	HWW/Gd	AUS:New-South-Wales,USA:California	non-hybrid	FL	two
Pobeda	1990	1990ies	A1-A2	Serbien	non-hybrid	FK	two
Renesansa	1995	1990ies	A2-A1	Serbien	non-hybrid	FK	two
Soissons	1987	1980ies	B/A	BE, Es, FR, IE, IT; SI	non-hybrid	FK	two
Tremie	1991	1990ies		ES, FR, IT,	non-hybrid	FK	two
Vel	NA			USA	non-hybrid	FL	two
Xanthippe	2011	2010-13	C	Deutschland	non-hybrid	SK	two
Admiral	1968	1960ies	A	Deutschland	non-hybrid	SL	#N/A
Akratos	2004	2000nds	A	Deutschland	non-hybrid	SL	#N/A
Akteur	2003	2000nds	E	Deutschland	non-hybrid	SL	#N/A
Alidos	1987	1980ies	E	Deutschland	non-hybrid	SL	#N/A
Altos	2000	2000nds	E	Deutschland	non-hybrid	SK	#N/A
Alves	2010	2010-13	A	Deutschland	non-hybrid	SL	#N/A
Anapolis	2013	2010-13	C	Deutschland	non-hybrid	SK	#N/A
Anthus	2005	2000nds	B	Deutschland	non-hybrid	SK	#N/A
Apollo	1984	1980ies	C	Deutschland	non-hybrid	SL	#N/A
Aquila	1979	1970ies	C	GRB/IT	non-hybrid	SL	#N/A
Ares	1983	1980ies	B	Deutschland	non-hybrid	SL	#N/A
Aristos	1997	1990ies	A	Deutschland	non-hybrid	SL	#N/A
Arktis	2010	2010-13	E	Deutschland	non-hybrid	SK	#N/A
Aron	1992	1990ies	E	Deutschland	non-hybrid	SL	#N/A
Asketis	1998	1990ies	A	Deutschland	non-hybrid	SL	#N/A
Astron	1989	1980ies	A	Deutschland	non-hybrid	SL	#N/A
Aszita	2005	2000nds	B	Deutschland	non-hybrid	SL	#N/A
Atomic	2012	2010-13	A	Deutschland	non-hybrid	SK	#N/A
Avalon	1980	1980ies	B/Gd	GBR;	non-hybrid	FK	#N/A
Avenir	2013	2010-13	A	Deutschland	non-hybrid	SK	#N/A
Basalt	1980	1980ies	B	Deutschland	non-hybrid	SL	#N/A
Batis	1994	1990ies	A	Deutschland	non-hybrid	SL	#N/A
Benno	1973	1970ies	E	Deutschland	non-hybrid	SL	#N/A
Biscay	2000	2000nds	C	Deutschland	non-hybrid	SK	#N/A
Bombus	2012	2010-13	C	Deutschland	non-hybrid	SK	#N/A
Boregar	2007	2000nds	A	Frankreich	non-hybrid	FK	#N/A
Boxer	2013	2010-13	C	Deutschland	non-hybrid	SL	#N/A
Brigand	1979	1970ies	BISC; D	GBR	non-hybrid	SK	#N/A
Brillant	2005	2000nds	A	Deutschland	non-hybrid	SK	#N/A
Bussard	1990	1990ies	E	Deutschland	non-hybrid	SL	#N/A
Butaro	2009	2000nds	E	Deutschland	non-hybrid	SL	#N/A
Capelle Desprez	1946	1940ies	C	FR, CHL, GBR, NL	non-hybrid	SL	#N/A
Caphorn	2000	2000nds		Frankreich	non-hybrid	FK	#N/A
Capone	2012	2010-13	A	Deutschland	non-hybrid	SK	#N/A
Cardos	1998	1990ies	A	Deutschland	non-hybrid	FK	#N/A
Carenius	2006	2000nds	B	Deutschland	non-hybrid	SK	#N/A
Caribo	1968	1960ies	B	Deutschland	non-hybrid	SL	#N/A
Carimulti	1975	1970ies	C	Deutschland	non-hybrid	SL	#N/A
Carisuper	1975	1970ies	A	Deutschland	non-hybrid	SL	#N/A
Chevalier	2005	2000nds	A	AT, CZ, LT, LU	non-hybrid	SK	#N/A
Claire	1999	1990ies	C	IE/UK	non-hybrid	SK	#N/A
Colonia	2011	2010-13	B	DE/BE/HU	non-hybrid	SK	#N/A
Contra	1990	1990ies	C	Deutschland	non-hybrid	SK	#N/A
Cordiale	2003	2000nds		England	non-hybrid	FK	#N/A
Cubus	2002	2000nds	A	Deutschland	non-hybrid	SK	#N/A
Dekan	1999	1990ies	B	Deutschland	non-hybrid	SK	#N/A
Desamo	2013	2010-13	B	Deutschland	non-hybrid	SK	#N/A
Diplomat	1966	1960ies	A	Deutschland	non-hybrid	SL	#N/A
Discus	2007	2000nds	A	Deutschland	non-hybrid	SK	#N/A
Disponent	1975	1970ies	A	Deutschland	non-hybrid	SL	#N/A
Drifter	1999	1990ies	B	Deutschland	non-hybrid	SK	#N/A
Durin	NA			Frankreich	non-hybrid	SK	#N/A
Edgar	2010	2010-13	B	Deutschland	non-hybrid	SK	#N/A
Edward	2013	2010-13	B	Deutschland	non-hybrid	SK	#N/A
Einstein	2004	2000nds	B	GB	non-hybrid	SK	#N/A
Elixer	2012	2010-13	C	Deutschland	non-hybrid	SK	#N/A
Ellvis	2002	2000nds	A	Deutschland	non-hybrid	SK	#N/A
Enorm	2002	2000nds	E	Deutschland	non-hybrid	SK	#N/A
Esket	2007	2000nds	A	Deutschland	non-hybrid	SK	#N/A
Estivus	2012	2010-13	A	Deutschland	non-hybrid	SK	#N/A
Event	2009	2000nds	E	Deutschland	non-hybrid	SK	#N/A
Famulus	2010	2010-13	E	Deutschland	non-hybrid	SK	#N/A
Fedor	2007	2000nds	A	Deutschland	non-hybrid	SK	#N/A
Flair	1996	1990ies	B	Deutschland	non-hybrid	SK	#N/A
Florian	2010	2010-13	E	Deutschland	non-hybrid	SK	#N/A
Florida	1984	1980ies		USA	non-hybrid	FK	#N/A
Forum	2012	2010-13	A	DE/EE/PO/SE	non-hybrid	SK	#N/A
Gaucho	1993	1990ies		USA	non-hybrid	SK	#N/A
Genius	2010	2010-13	E	Deutschland	non-hybrid	SK	#N/A
Glaucus	2011	2010-13	A	Deutschland	non-hybrid	SK	#N/A
Global	2009	2000nds	B	DE/AT	non-hybrid	SK	#N/A
Gordian	2013	2010-13	B	Deutschland	non-hybrid	SK	#N/A
Götz	1978	1970ies	B	Deutschland	non-hybrid	SK	#N/A
Gourmet	2013	2010-13	E	Deutschland	non-hybrid	SK	#N/A
Greif	1989	1980ies	B	Deutschland	non-hybrid	SK	#N/A
Hermann	2004	2000nds	C	Deutschland	non-hybrid	SK	#N/A
Herzog	1986	1980ies	A	Deutschland	non-hybrid	SK	#N/A
Hybery	2010	2010-13	B	Frankreich	hybrid	FK	#N/A
Hybred	2003	2000nds	B	DE/FR	hybrid	FK	#N/A
Hyland	2009	2000nds	B	DE/HU	hybrid	FK	#N/A
Ibis	1991	1990ies	A	Deutschland	non-hybrid	SL	#N/A
Impression	2005	2000nds	A	Deutschland	non-hybrid	SK	#N/A
Inspiration	2007	2000nds	B	Deutschland	non-hybrid	SK	#N/A
Intro	2011	2010-13	B	Deutschland/Frankreich	non-hybrid	SK	#N/A
Jafet	2008	2000nds	E	Deutschland	non-hybrid	SK	#N/A
JB Asano	2008	2000nds	A	Deutschland	non-hybrid	SK	#N/A
Jenga	2007	2000nds	A	Deutschland	non-hybrid	SK	#N/A
Joker	2012	2010-13	A	Deutschland	non-hybrid	SK	#N/A
Joss	1972	1970ies	C	Deutschland	non-hybrid	SK	#N/A
Kalahari	2010	2010-13	B	DE/BE	non-hybrid	SK	#N/A
Kanzler	1980	1980ies	B	Deutschland	non-hybrid	SL	#N/A
Kerubino	2004	2000nds	E	Deutschland	non-hybrid	SK	#N/A
Knirps	1985	1980ies	B	Deutschland	non-hybrid	SL	#N/A
Kobold	1978	1970ies	B	Deutschland	non-hybrid	SL	#N/A
Kometus	2011	2010-13	A	Deutschland	non-hybrid	SK	#N/A
Konsul	1990	1990ies	B	Deutschland	non-hybrid	SL	#N/A
Kontrast	1990	1990ies	A	Deutschland	non-hybrid	FK	#N/A
Kormoran	1973	1970ies	A	Deutschland	non-hybrid	SL	#N/A
Kraka	1982	1980ies	A	Deutschland	non-hybrid	SL	#N/A
Kranich	1969	1960ies	A	Deutschland	non-hybrid	SK	#N/A
Kredo	2009	2000nds	B	Deutschland	non-hybrid	SK	#N/A
Kronjuwel	1980	1980ies	B	Deutschland	non-hybrid	SK	#N/A
Kurt	2013	2010-13	B	Deutschland	non-hybrid	SK	#N/A
KWS Cobalt	2013	2010-13	A	Deutschland	non-hybrid	SK	#N/A
KWS Milaneco	2013	2010-13	E	Deutschland	non-hybrid	SL	#N/A
KWS Pius	2010	2010-13	A	Deutschland	non-hybrid	SK	#N/A
KWS Santiago	2011	2010-13	C	England	non-hybrid	SK	#N/A
Lambriego Inia	1980	1980ies		Chile	non-hybrid	FK	#N/A
Landsknecht	2013	2010-13	C	Deutschland	non-hybrid	SK	#N/A
Limes	2003	2000nds	B	Deutschland	non-hybrid	SK	#N/A
Linus	2010	2010-13	A	Deutschland	non-hybrid	SK	#N/A
Lucius	2006	2000nds	A	Deutschland	non-hybrid	SK	#N/A
Ludwig	1998	1990ies	A	Deutschland	non-hybrid	SL	#N/A
Magister	2005	2000nds	E	Deutschland	non-hybrid	SK	#N/A
Magnus	2000	2000nds	A	Deutschland	non-hybrid	SL	#N/A
Manager	2006	2000nds	B	Deutschland	non-hybrid	SK	#N/A
Matrix	2010	2010-13	B	Deutschland	non-hybrid	SK	#N/A
Meister	2010	2010-13	A	Deutschland	non-hybrid	SK	#N/A
Memory	2013	2010-13	B	Deutschland	non-hybrid	SK	#N/A
Mentor	2012	2010-13	B	Deutschland	non-hybrid	SK	#N/A
Mex. 3	NA			Mexico	non-hybrid	FK	#N/A
Mironovska 808	1963	1960ies	STR/Medium hard/Hg	Ukraine	non-hybrid	FL	#N/A
Monopol	1975	1970ies	E	Deutschland	non-hybrid	SL	#N/A
Mulan	2006	2000nds	B	Deutschland	non-hybrid	SK	#N/A
NaturaStar	2002	2000nds	A	Deutschland	non-hybrid	SL	#N/A
Nelson	2011	2010-13	E	Deutschland	non-hybrid	SK	#N/A
Nimbus	1975	1970ies	B	Deutschland	non-hybrid	FK	#N/A
Oakley	2008	2000nds	C	UK/BE	non-hybrid	SK	#N/A
Obelisk	1987	1980ies	B	NE; DE	non-hybrid	SK	#N/A
Oberst	1980	1980ies	A	Deutschland	non-hybrid	SL	#N/A
Orcas	2010	2010-13	B	Deutschland	non-hybrid	FK	#N/A
Orestis	1988	1980ies	B	Deutschland	non-hybrid	SK	#N/A
Oxal	2010	2010-13	B	Deutschland	non-hybrid	SK	#N/A
Pantus	1966	1960ies	A	Deutschland	non-hybrid	SK	#N/A
Paroli	2004	2000nds	A	Deutschland	non-hybrid	SK	#N/A
Patras	2012	2010-13	A	Deutschland	non-hybrid	SK	#N/A
Pegassos	1994	1990ies	A	AT, CH, DE, LT, PL, SI, SK	non-hybrid	FK	#N/A
Piko	1994	1990ies	B	Deutschland	non-hybrid	FK	#N/A
Pionier	2013	2010-13	A	Deutschland	non-hybrid	SK	#N/A
Potenzial	2006	2000nds	A	Deutschland	non-hybrid	SK	#N/A
Premio	2006	2000nds	B	Frankreich	non-hybrid	FK	#N/A
Primus	2009	2000nds	B	Deutschland	non-hybrid	SK	#N/A
Profilus	2008	2000nds	A	Deutschland	non-hybrid	SK	#N/A
Progress	1969	1960ies	A	Deutschland	non-hybrid	SK	#N/A
Rebell	2013	2010-13	A	Deutschland	non-hybrid	SK	#N/A
Rektor	1980	1980ies	E	Deutschland	non-hybrid	SL	#N/A
Ritmo	1993	1990ies	B	Deutschland	non-hybrid	SK	#N/A
Robigous	2004	2000nds	B	England	non-hybrid	SK	#N/A
Rumor	2013	2010-13	B	Deutschland	non-hybrid	FK	#N/A
Saturn	1973	1970ies	C	Deutschland	non-hybrid	SK	#N/A
Schamane	2005	2000nds	A	Deutschland	non-hybrid	SK	#N/A
Severin	1980	1980ies	E	Deutschland	non-hybrid	SK	#N/A
Siete Cerros	1966	1960ies	HWS/Pr Md	Mexiko	non-hybrid	FK	#N/A
Skagen	2006	2000nds	E	Deutschland	non-hybrid	SK	#N/A
Skalmeje	2006	2000nds	C	Deutschland	non-hybrid	SK	#N/A
Skater	2000	2000nds	B	Deutschland	non-hybrid	SK	#N/A
Sokrates	2001	2000nds	A	Deutschland	non-hybrid	SL	#N/A
Solstice	2001	2000nds		England	non-hybrid	SK	#N/A
Sonalika	1967	1960ies	HWS/Hg	Indien	non-hybrid	FK	#N/A
Sorbas	1985	1980ies	B	Deutschland	non-hybrid	SK	#N/A
Sponsor	1994	1990ies		FR, IE	non-hybrid	SK	#N/A
SUR99820	NA			Frankreich	non-hybrid		#N/A
SW Topper	2002	2000nds	E	Deutschland	non-hybrid	SK	#N/A
SY Ferry	2012	2010-13	B	Deutschland	non-hybrid	SK	#N/A
Tabasco	2008	2000nds	C	Deutschland	non-hybrid	SK	#N/A
Tabor	1979	1970ies	A	Deutschland	non-hybrid	SK	#N/A
Tambor	1993	1990ies	A	Deutschland	non-hybrid	SL	#N/A
Tarso	1992	1990ies	A	Deutschland	non-hybrid	SK	#N/A
Terrier	2001	2000nds	B	Deutschland	non-hybrid	SK	#N/A
Tiger	2001	2000nds	A	Deutschland	non-hybrid	SL	#N/A
TJB 990-15	1980	1980ies	BISC; D	GBR	non-hybrid	SK	#N/A
Tobak	2011	2010-13	B	Deutschland	non-hybrid	SK	#N/A
Tommi	2002	2000nds	A	Deutschland	non-hybrid	SK	#N/A
Topfit	1972	1970ies	B	Deutschland	non-hybrid	SL	#N/A
Toronto	1990	1990ies	A	Deutschland	non-hybrid	SK	#N/A
Torrild	2005	2000nds	A	Deutschland	non-hybrid	SK	#N/A
Transit	1994	1990ies	A	Deutschland	non-hybrid	SK	#N/A
Triple dirk \S\""	NA			Australien	non-hybrid	FK	#N/A
Tuareg	2005	2000nds	A	Deutschland	non-hybrid	SK	#N/A
Türkis	2004	2000nds	A	Deutschland	non-hybrid	SK	#N/A
Urban	1980	1980ies	E	Deutschland	non-hybrid	SK	#N/A
Vuka	1975	1970ies	A	Deutschland	non-hybrid	SL	#N/A
Winnetou	2002	2000nds	C	Deutschland	non-hybrid	SK	#N/A
WW 4180 (Kongo)	2012	2010-13		Deutschland	non-hybrid	FK	#N/A
Zappa	2009	2000nds	C	Deutschland	non-hybrid	SK	#N/A
Zentos	1989	1980ies	E	Deutschland	non-hybrid	SL	#N/A
Zobel	2006	2000nds	A	Deutschland	non-hybrid	SK	#N/A

## Sheet: all 520 IDs
Plant ID	ME.length	Set	treatment	Cultivar	Genotype	BBCH55 in DAS	BBCH during imaging	Spike detection	Mat.DAS	Senesc.DAS	Time_SenesctoMat.DAS	Awns	PlantH	TNend30	EarN	TN_Inc30toMat	Pl.BM	Pl.GN	Pl.GPE	Pl.Straw	Pl.HI	Pl.TKW	Pl.GW
1817KN001	10	BRIWECS	heat	Einstein	BR001	135	no	no	215	199	16	1	46	10	8	-2	17.94	206	25.75	14.24	0.206243	17.8571	3.7
1817KN002	11.5	BRIWECS	heat	Einstein	BR001	123	yes	no	185	175	10	1	58	11	10	-1	13.9	97	9.7	11.45	0.176259	26.3855	2.45
1817KN003	10.5	BRIWECS	heat	Oakley	BR002	125	yes	no	191	175	16	1	41	12	11	-1	14.91	172	15.6364	11.09	0.256204	23.6486	3.82
1817KN004	9	BRIWECS	heat	Oakley	BR002	124	yes	no	182	175	7	1	53	11	12	1	20.15	315	26.25	12.15	0.397022	26.037	8
1817KN005	11	BRIWECS	heat	Jafet	BR003	130	yes	no	203	195	8	2	43	38	22	-16	24.21	136	6.18182	20.4	0.157373	28.0147	3.81
1817KN006	7.5	BRIWECS	heat	Jafet	BR003	131	no	no	196	182	14	2	42	27	12	-15	14.45	9	0.75	14.33	0.0083045	15	0.12
1817KN007	10.5	BRIWECS	heat	Claire	BR004	121	yes	no	178	166	12	1	47	10	10	0	16	196	19.6	12.28	0.2325	19.883	3.72
1817KN008	7.5	BRIWECS	heat	Claire	BR004	122	yes	no	171	162	9	1	45	9	9	0	16.81	292	32.4444	10.27	0.389054	22.3413	6.54
1817KN009	10	BRIWECS	heat	Rebell	BR005	125	yes	no	203	194	9	1	43	14	12	-2	21.99	209	17.4167	16.29	0.259209	28	5.7
1817KN010	7	BRIWECS	heat	Rebell	BR005	122	yes	no	231	222	9	1	51	11	9	-2	15.09	160	17.7778	10.87	0.279655	25.6757	4.22
1817KN011	8.5	BRIWECS	heat	Memory	BR006	129	yes	no	224	215	9	1	56	20	15	-5	29.7	340	22.6667	22.81	0.231987	19.8621	6.89
1817KN012	9	BRIWECS	heat	Memory	BR006	140	no	no	276	248	28	1	47	14	6	-8	25.63	83	13.8333	24.87	0.0296528	13.8182	1.23
1817KN013	8	BRIWECS	heat	Kurt	BR007	140	no	no	213	201	12	1	49	22	4	-18	14.84	19	4.75	14.77	0.00471698	10	0.45
1817KN014	9.5	BRIWECS	heat	Kurt	BR007	135	no	no	227	220	7	1	53	25	16	-9	22.68	120	7.5	20.92	0.0776014	16.6038	1.94
1817KN015	9.5	BRIWECS	heat	Zappa	BR008	130	yes	no	203	187	16	1	49	16	12	-4	18.11	166	13.8333	14.43	0.203203	23.0508	3.68
1817KN016	10.5	BRIWECS	heat	Zappa	BR008	129	yes	no	192	180	12	1	46	16	10	-6	17.62	163	16.3	12.21	0.307037	33.007	5.41
1817KN017	8	BRIWECS	heat	Chevalier	BR009	126	yes	no	203	185	18	1	55	14	14	0	16.74	127	9.07143	13.49	0.194146	25.0435	3.25
1817KN018	10.5	BRIWECS	heat	Chevalier	BR009	124	yes	no	180	175	5	1	48	17	15	-2	21.62	264	17.6	14.03	0.351064	28.642	7.59
1817KN019	9.5	BRIWECS	heat	Gordian	BR010	126	yes	no	206	182	24	1	52	13	10	-3	26.2	245	24.5	19.07	0.272137	27.767	7.13
1817KN020	9.5	BRIWECS	heat	Gordian	BR010	122	yes	no	193	182	11	1	51	8	11	3	29.59	429	39	16.53	0.441365	29.7368	13.06
1817KN021	9	BRIWECS	heat	Mentor	BR011	129	yes	no	201	190	11	1	43	19	15	-4	22.5	220	14.6667	15.87	0.294667	29.3814	6.63
1817KN022	8.5	BRIWECS	heat	Mentor	BR011	143	no	no	250	231	19	1	52	25	9	-16	24.89	186	20.6667	21.46	0.137806	18.2468	3.43
1817KN023	10	BRIWECS	heat	Meister	BR012	128	yes	no	185	178	7	1	66	12	11	-1	22.53	172	15.6364	16.14	0.283622	37.1333	6.39
1817KN024	10	BRIWECS	heat	Meister	BR012	130	yes	no	185	175	10	1	70	10	11	1	23.4	166	15.0909	17.06	0.27094	37.9618	6.34
1817KN025	8.5	BRIWECS	heat	KWS Santiago	BR013	150	no	no	229	193	36	1	49	30	2	-28	17.45	10	5	17.44	0.000573066	2.5	0.08
1817KN026	8.5	BRIWECS	heat	KWS Santiago	BR013	144	no	no	241	222	19	1	48	34	7	-27	21.48	46	6.57143	20.99	0.0228119	19.6	0.77
1817KN027	11	BRIWECS	heat	Brigand	BR014	125	yes	no	180	178	2	1	41	8	9	1	15.82	158	17.5556	10.72	0.322377	32.5954	5.1
1817KN028	11	BRIWECS	heat	Brigand	BR014	127	yes	no	191	175	16	1	41	8	7	-1	10.89	87	12.4286	8.61	0.209366	30.1639	2.28
1817KN029	10	BRIWECS	heat	Profilus	BR015	154	no	no	231	220	11	1	52	27	6	-21	22.61	18	3	22.34	0.0119416	30	0.4
1817KN030	10.5	BRIWECS	heat	Profilus	BR015	145	no	no	222	206	16	1	52	17	12	-5	20.8	154	12.8333	17.63	0.152404	20.7692	3.17
1817KN031	12	BRIWECS	heat	Durin	BR016	127	yes	no	194	182	12	1	51	16	11	-5	19.99	112	10.1818	16.23	0.188094	32.6437	3.76
1817KN032	9	BRIWECS	heat	Durin	BR016	126	yes	no	192	175	17	1	57	8	9	1	18.06	106	11.7778	14.57	0.193245	32.4051	3.49
1817KN033	9	BRIWECS	heat	KWS Pius	BR017	130	yes	no	222	211	11	1	60	12	9	-3	16.85	100	11.1111	14.43	0.14362	24.7541	2.42
1817KN034	11.5	BRIWECS	heat	KWS Pius	BR017	151	no	no	211	199	12	1	56	9	5	-4	15.26	7	1.4	15.25	0.000655308	5	0.12
1817KN035	6.5	BRIWECS	heat	Paroli	BR018	133	no	no	241	215	26	1	59	16	13	-3	22.33	102	7.84615	19.62	0.121361	28.1176	2.71
1817KN036	7	BRIWECS	heat	Paroli	BR018	132	no	no	229	215	14	1	61	16	14	-2	27.87	231	16.5	22.63	0.188016	23.2524	5.24
1817KN037	7.5	BRIWECS	heat	Estivus	BR019	140	no	no	248	222	26	1	63	14	12	-2	31.39	129	10.75	28.31	0.0981204	23.5593	3.08
1817KN038	8.5	BRIWECS	heat	Estivus	BR019	150	no	no	250	220	30	1	67	10	7	-3	29.64	126	18	26.86	0.0937922	21.9802	2.78
1817KN039	8.5	BRIWECS	heat	Kronjuwel	BR020	140	no	no	215	193	22	1	61	11	3	-8	22.95	31	10.3333	NA	NA	NA	0.62
1817KN040	9.5	BRIWECS	heat	Kronjuwel	BR020		no	no	236	224	12	1	40	14	10	-4	24.94	18	1.8	24.61	0.0132318	18.3333	0.33
1817KN041	10	BRIWECS	heat	Desamo	BR021	127	yes	no	215	193	22	1	64	14	9	-5	30.17	389	43.2222	19.79	0.34405	25.4734	10.38
1817KN042	7.5	BRIWECS	heat	Desamo	BR021	129	yes	no	211	199	12	1	54	9	9	0	26.5	230	25.5556	19.29	0.272075	32.3626	7.21
1817KN043	10	BRIWECS	heat	Carenius	BR022	140	no	no	235	220	15	1	62	15	7	-8	19.14	88	12.5714	18.27	0.0454545	13.8095	1.38
1817KN044	12	BRIWECS	heat	Carenius	BR022	160	no	no	211	199	12	1	51	20	1	-19	24.66	40	40	NA	NA	NA	0.61
1817KN045	8	BRIWECS	heat	Mulan	BR023	143	no	no	224	206	18	1	76	16	11	-5	25.6	93	8.45455	23.34	0.0882813	23.8462	2.26
1817KN046	7.5	BRIWECS	heat	Mulan	BR023	135	no	no	231	215	16	1	65	16	13	-3	27.99	158	12.1538	24.52	0.123973	22.75	3.47
1817KN047	7.5	BRIWECS	heat	Kredo	BR024	134	no	no	196	187	9	1	47	11	9	-2	18.49	241	26.7778	12.93	0.300703	24.3216	5.56
1817KN048	10	BRIWECS	heat	Kredo	BR024	129	yes	no	231	201	30	1	49	10	8	-2	17.06	252	31.5	11.83	0.306565	18.7019	5.23
1817KN049	9	BRIWECS	heat	Nelson	BR025	153	no	no	241	231	10	1	53	15	3	-12	20.79	NA	0	NA	NA	NA	NA
1817KN050	6.5	BRIWECS	heat	Nelson	BR025	161	no	no	222	215	7	1	70	11	4	-7	22.8	21	5.25	22.4	0.0175439	25	0.51
1817KN051	9	BRIWECS	heat	Patras	BR026	128	yes	no	196	182	14	1	58	10	9	-1	17.97	125	13.8889	14	0.220924	32.268	3.97
1817KN052	7.5	BRIWECS	heat	Patras	BR026	131	no	no	201	184	17	1	56	10	11	1	18.18	108	9.81818	14.86	0.182618	31.7172	3.32
1817KN053	10	BRIWECS	heat	Götz	BR027	130	yes	no	196	188	8	1	64	10	9	-1	25.05	153	17	21.01	0.161277	24.3411	4.04
1817KN054	10.5	BRIWECS	heat	Götz	BR027	127	yes	no	203	173	30	1	59	8	7	-1	22.73	241	34.4286	17.31	0.238451	22.5126	5.42
1817KN055	10	BRIWECS	heat	Robigus	BR028	125	yes	no	203	192	11	1	45	8	10	2	16.25	150	15	11.9	0.267692	29.0152	4.35
1817KN056	13	BRIWECS	heat	Robigus	BR028	127	yes	no	203	182	21	1	44	11	11	0	20.3	255	23.1818	13.53	0.333498	28.1019	6.77
1817KN057	9.5	BRIWECS	heat	Anapolis	BR029	130	yes	no	199	196	3	1	43	21	13	-8	20.46	187	14.3846	16.15	0.210655	22.2424	4.31
1817KN058	8.5	BRIWECS	heat	Anapolis	BR029	131	no	no	199	195	4	1	47	21	12	-9	22.26	281	23.4167	15.44	0.306379	24.0157	6.82
1817KN059	11.5	BRIWECS	heat	Solstice	BR030	129	yes	no	283	248	35	1	48	11	14	3	22.88	230	16.4286	18.3	0.200175	20	4.58
1817KN060	10	BRIWECS	heat	Solstice	BR030	124	yes	no	213	182	31	1	64	7	7	0	16.73	165	23.5714	12.31	0.264196	26.0331	4.42
1817KN061	8	BRIWECS	heat	Biscay	BR031	160	no	no	220	209	11	1	54	25	2	-23	21.25	NA	0	NA	NA	NA	NA
1817KN062	6.5	BRIWECS	heat	Biscay	BR031	160	no	no	276	248	28	1	42	25	3	-22	19.26	28	9.33333	19.07	0.00986501	10.5556	0.31
1817KN063	12.5	BRIWECS	heat	Capone	BR032	132	no	no	193	180	13	1	50	10	9	-1	19.71	240	26.6667	13.3	0.325216	27.0443	6.41
1817KN064	9.5	BRIWECS	heat	Capone	BR032	140	no	no	199	195	4	1	52	15	13	-2	18.86	113	8.69231	14.65	0.223224	36.7347	4.21
1817KN065	9.5	BRIWECS	heat	Tabasco	BR033	132	no	no	222	215	7	1	54	20	11	-9	19.1	142	12.9091	15.97	0.163874	23.5514	3.13
1817KN066	7.5	BRIWECS	heat	Tabasco	BR033	131	no	no	206	185	21	1	41	13	13	0	24.37	278	21.3846	16.24	0.333607	28.8492	8.13
1817KN067	7.5	BRIWECS	heat	Kometus	BR034	131	no	no	222	192	30	1	62	20	12	-8	23.4	167	13.9167	17.92	0.234188	33.1373	5.48
1817KN068	12	BRIWECS	heat	Kometus	BR034	130	yes	no	196	190	6	1	47	20	12	-8	21.59	168	14	17.59	0.185271	22.4832	4
1817KN069	10.5	BRIWECS	heat	Cubus	BR035	166	no	no	280	227	53	1	49	28	6	-22	37.76	40	6.66667	37.45	0.00820975	31	0.62
1817KN070	8	BRIWECS	heat	Cubus	BR035	142	no	no	269	248	21	1	61	25	6	-19	28.34	114	19	27.15	0.0419901	13.2222	1.81
1817KN071	11.5	BRIWECS	heat	Edward	BR036	157	no	no	283	238	45	1	49	33	5	-28	26.53	21	4.2	26.32	0.00791557	17.5	0.39
1817KN072	7.5	BRIWECS	heat	Edward	BR036	158	no	no	211	199	12	1	47	26	1	-25	17.82	21	21	NA	NA	NA	0.31
1817KN073	9.5	BRIWECS	heat	Famulus	BR037	155	no	no	224	215	9	1	84	15	7	-8	28.3	28	4	28.15	0.00530035	8.82353	0.46
1817KN074	10.5	BRIWECS	heat	Famulus	BR037	140	no	no	241	215	26	1	71	12	11	-1	24.67	44	4	24.13	0.0218889	18.6207	0.76
1817KN075	14	BRIWECS	heat	Dekan	BR038	130	yes	no	182	175	7	1	58	13	13	0	18.53	214	16.4615	12.46	0.327577	29.2063	6.07
1817KN076	9	BRIWECS	heat	Dekan	BR038	130	yes	no	185	179	6	1	52	13	11	-2	17.88	179	16.2727	12.67	0.291387	28.2353	5.21
1817KN077	9.5	BRIWECS	heat	SW Topper	BR039	129	yes	no	215	209	6	1	71	10	8	-2	23.16	199	24.875	19.36	0.164076	19.0854	3.8
1817KN078	10	BRIWECS	heat	SW Topper	BR039	131	no	no	262	227	35	1	64	9	10	1	30.61	268	26.8	24.73	0.192094	22.2363	5.88
1817KN079	8	BRIWECS	heat	Matrix	BR040	126	yes	no	194	182	12	1	55	24	13	-11	21.3	124	9.53846	16.7	0.215962	36.5094	4.6
1817KN080	10	BRIWECS	heat	Matrix	BR040	127	yes	no	194	182	12	1	54	15	13	-2	23.4	23	1.76923	NA	NA	NA	0.73
1817KN081	10	BRIWECS	heat	Jenga	BR041	133	no	no	215	199	16	1	62	31	16	-15	26.74	204	12.75	23.14	0.13463	17.0787	3.6
1817KN082	9	BRIWECS	heat	Jenga	BR041	131	no	no	215	199	16	1	59	30	13	-17	24.66	177	13.6154	21.22	0.139497	18.141	3.44
1817KN083	9	BRIWECS	heat	Linus	BR042	145	no	no	236	229	7	1	56	22	4	-18	22.67	22	5.5	22.58	0.00397	9	0.24
1817KN084	7.5	BRIWECS	heat	Linus	BR042	135	no	no	276	220	56	1	53	16	10	-6	19.87	48	4.8	18.62	0.0629089	27.7778	1.32
1817KN085	11.5	BRIWECS	heat	TJB 990-15	BR043	129	yes	no	185	178	7	1	64	15	8	-7	19.22	101	12.625	15.7	0.183143	34.5122	3.52
1817KN086	7	BRIWECS	heat	TJB 990-15	BR043	134	no	no	229	215	14	1	62	17	9	-8	17.28	93	10.3333	14.54	0.158565	28.9888	2.74
1817KN087	10.5	BRIWECS	heat	Forum	BR044	129	yes	no	196	193	3	1	50	19	12	-7	20.94	243	20.25	14.37	0.313754	27.0142	6.57
1817KN088	9	BRIWECS	heat	Forum	BR044	131	no	no	231	220	11	1	43	27	20	-7	22.96	256	12.8	18.58	0.190767	17.0175	4.38
1817KN089	7	BRIWECS	heat	Colonia	BR045	135	no	no	215	199	16	1	60	14	12	-2	23.12	87	7.25	22.21	0.0393599	17.1698	1.7
1817KN090	10.5	BRIWECS	heat	Colonia	BR045	140	no	no	262	220	42	1	47	13	8	-5	19.19	39	4.875	18.58	0.0317874	21.0345	0.98
1817KN091	8.5	BRIWECS	heat	Transit	BR046	130	yes	no	224	215	9	1	77	30	16	-14	33.7	334	20.875	24.49	0.273294	26.732	9.21
1817KN092	7.5	BRIWECS	heat	Transit	BR046	130	yes	no	213	199	14	1	73	24	14	-10	30.02	191	13.6429	26.07	0.131579	20.1212	3.95
1817KN093	8	BRIWECS	heat	Potenzial	BR047	130	yes	no	206	184	22	1	54	10	9	-1	13.31	109	12.1111	9.9	0.256198	31.4667	3.41
1817KN094	13.5	BRIWECS	heat	Potenzial	BR047	129	yes	no	199	189	10	1	56	11	12	1	21.99	232	19.3333	15.76	0.283311	27.4093	6.23
1817KN095	10.5	BRIWECS	heat	Gaucho	BR048	123	yes	no	211	193	18	1	58	13	10	-3	23.91	294	29.4	17.72	0.258887	21.2653	6.19
1817KN096	10.5	BRIWECS	heat	Gaucho	BR048	121	yes	no	224	192	32	1	67	8	8	0	24.4	292	36.5	14.7	0.397541	34.08	9.7
1817KN097	12.5	BRIWECS	heat	Tarso	BR049	128	yes	no	194	182	12	1	53	13	10	-3	20.95	211	21.1	15.86	0.242959	23.6158	5.09
1817KN098	10	BRIWECS	heat	Tarso	BR049	129	yes	no	196	191	5	1	55	16	10	-6	18.35	210	21	13.63	0.257221	22.6087	4.72
1817KN099	10.5	BRIWECS	heat	Hermann	BR050	124	yes	no	180	175	5	1	49	13	10	-3	21.38	208	20.8	14.41	0.326006	32.5287	6.97
1817KN100	8.5	BRIWECS	heat	Hermann	BR050	126	yes	no	217	211	6	1	56	8	10	2	13.39	83	8.3	11.15	0.167289	26.3793	2.24
1817KN101	14.5	BRIWECS	heat	Glaucus	BR051	128	yes	no	196	189	7	1	66	7	9	2	26.82	280	31.1111	17.46	0.348993	32.6531	9.36
1817KN102	10.5	BRIWECS	heat	Glaucus	BR051	128	yes	no	180	175	5	1	65	6	7	1	19.61	160	22.8571	14.1	0.280979	33.8843	5.51
1817KN103	11.5	BRIWECS	heat	Tuareg	BR052	127	yes	no	194	187	7	1	42	13	10	-3	13.08	122	12.2	10.14	0.224771	23.5632	2.94
1817KN104	12.5	BRIWECS	heat	Tuareg	BR052	128	yes	no	193	180	13	1	43	15	9	-6	18.6	123	13.6667	15.26	0.17957	28.0899	3.34
1817KN105	10	BRIWECS	heat	Atomic	BR053	129	yes	no	196	187	9	1	45	25	13	-12	22.95	175	13.4615	17.87	0.221351	28.0537	5.08
1817KN106	9	BRIWECS	heat	Atomic	BR053	128	yes	no	199	182	17	1	44	21	10	-11	15.92	89	8.9	13.52	0.150754	28.9286	2.4
1817KN107	7	BRIWECS	heat	Tobak	BR054	126	yes	no	213	201	12	1	48	10	12	2	20.25	279	23.25	14.6	0.279012	19.2692	5.65
1817KN108	9.5	BRIWECS	heat	Tobak	BR054	125	yes	no	193	182	11	1	52	13	13	0	16.54	142	10.9231	13.53	0.181983	21.1224	3.01
1817KN109	9	BRIWECS	heat	Pionier	BR055	131	no	no	196	185	11	1	60	19	12	-7	21.19	154	12.8333	15.86	0.251534	34.5985	5.33
1817KN110	9.5	BRIWECS	heat	Pionier	BR055	130	yes	no	215	194	21	1	58	20	16	-4	21.88	239	14.9375	16.07	0.265539	24.7442	5.81
1817KN111	10.5	BRIWECS	heat	Manager	BR056	122	yes	no	180	173	7	1	64	12	12	0	26.47	272	22.6667	19.53	0.262184	26.7797	6.94
1817KN112	9	BRIWECS	heat	Manager	BR056	121	yes	no	178	173	5	1	60	9	9	0	21.22	212	23.5556	14.73	0.305844	29.4565	6.49
1817KN113	8.5	BRIWECS	heat	Gourmet	BR057	144	no	no	269	229	40	1	59	24	9	-15	27.12	147	16.3333	24.78	0.0862832	15.9322	2.34
1817KN114	8.5	BRIWECS	heat	Gourmet	BR057	139	no	no	241	224	17	1	52	39	8	-31	22.61	54	6.75	22.14	0.0207873	14.6875	0.76
1817KN115	10.5	BRIWECS	heat	Limes	BR058	124	yes	no	186	180	6	1	53	9	9	0	17.91	89	9.88889	14.74	0.176996	34.9367	3.17
1817KN116	10	BRIWECS	heat	Limes	BR058	125	yes	no	185	178	7	1	59	11	11	0	19.06	115	10.4545	15.93	0.164218	24.7778	3.13
1817KN117	7.5	BRIWECS	heat	Ritmo	BR059	131	no	no	203	196	7	1	46	14	15	1	21	172	11.4667	15.98	0.239048	29.0244	5.02
1817KN118	12	BRIWECS	heat	Ritmo	BR059	129	yes	no	196	189	7	1	51	15	14	-1	22.13	193	13.7857	16.18	0.268866	31.3068	5.95
1817KN119	9.5	BRIWECS	heat	Kalahari	BR060	121	yes	no	196	193	3	1	72	8	7	-1	18.78	217	31	11.52	0.386581	32.8415	7.26
1817KN120	10	BRIWECS	heat	Kalahari	BR060	121	yes	no	185	173	12	1	67	5	5	0	15.31	188	37.6	8.46	0.44742	36.6667	6.85
1817KN121	9.5	BRIWECS	heat	Intro	BR061	133	no	no	231	224	7	1	44	13	7	-6	16.38	163	23.2857	13.42	0.180708	19.3077	2.96
1817KN122	8	BRIWECS	heat	Intro	BR061	136	no	no	206	199	7	1	46	15	11	-4	22.14	155	14.0909	17.65	0.2028	28.6713	4.49
1817KN123	7	BRIWECS	heat	Oxal	BR062	131	no	no	231	201	30	1	51	16	10	-6	23.87	247	24.7	17.54	0.265186	26	6.33
1817KN124	8.5	BRIWECS	heat	Oxal	BR062	128	yes	no	231	209	22	1	54	17	10	-7	26.12	247	24.7	20.63	0.210184	22	5.49
1817KN125	11.5	BRIWECS	heat	Zobel	BR063	128	yes	no	184	173	11	1	48	12	10	-2	17.94	154	15.4	13.4	0.253066	29.8425	4.54
1817KN126	8.5	BRIWECS	heat	Zobel	BR063	128	yes	no	180	175	5	1	56	9	8	-1	19.21	198	24.75	12.44	0.352421	34.0642	6.77
1817KN127	9.5	BRIWECS	heat	Event	BR064	128	yes	no	185	175	10	1	61	13	10	-3	23.86	248	24.8	14.67	0.385163	37.8802	9.19
1817KN128	10.5	BRIWECS	heat	Event	BR064	127	yes	no	192	180	12	1	46	11	9	-2	17.28	151	16.7778	12.41	0.281829	31.4286	4.87
1817KN129	6	BRIWECS	heat	Joker	BR065	126	yes	no	196	189	7	1	54	7	7	0	12.36	59	8.42857	11.06	0.105178	30.2326	1.53
1817KN130	6	BRIWECS	heat	Joker	BR065	126	yes	no	196	187	9	1	62	17	11	-6	21.71	171	15.5455	16.61	0.234915	32.3333	5.1
1817KN131	9	BRIWECS	heat	Global	BR066	131	no	no	173	169	4	1	67	12	8	-4	21.24	167	20.875	16.87	0.205744	25.4286	4.37
1817KN132	11	BRIWECS	heat	Global	BR066	124	yes	no	196	191	5	1	66	11	10	-1	26.2	290	29	17.91	0.316412	26.7176	8.29
1817KN133	10.5	BRIWECS	heat	Elixer	BR067	123	yes	no	193	187	6	1	60	9	9	0	22.51	353	39.2222	12.88	0.42781	26.6667	9.63
1817KN134	8.5	BRIWECS	heat	Elixer	BR067	123	yes	no	185	173	12	1	53	9	8	-1	22.34	315	39.375	13.05	0.415846	29.8846	9.29
1817KN135	9.5	BRIWECS	heat	Fedor	BR068	126	yes	no	196	192	4	1	49	10	10	0	24.45	338	33.8	15.38	0.370961	27.8893	9.07
1817KN136	13	BRIWECS	heat	Fedor	BR068	125	yes	no	196	182	14	1	51	10	9	-1	18.89	224	24.8889	12.36	0.345686	29.6465	6.53
1817KN137	8	BRIWECS	heat	Türkis	BR069	131	no	no	203	188	15	1	58	21	10	-11	25.3	133	13.3	21.03	0.168775	31.3462	4.27
1817KN138	9.5	BRIWECS	heat	Türkis	BR069	129	yes	no	206	193	13	1	62	19	12	-7	28.78	326	27.1667	21.38	0.257123	22.2973	7.4
1817KN139	10	BRIWECS	heat	Skagen	BR070	136	no	no	234	227	7	1	48	14	9	-5	16.6	82	9.11111	15.41	0.0716867	22.8846	1.68
1817KN140	9.5	BRIWECS	heat	Skagen	BR070	142	no	no	241	231	10	1	49	18	12	-6	25.58	54	4.5	25.07	0.0199375	26.8421	0.99
1817KN141	11	BRIWECS	heat	Greif	BR071	125	yes	no	180	171	9	1	53	12	13	1	16.88	153	11.7692	11.84	0.298578	33.5772	5.04
1817KN142	10.5	BRIWECS	heat	Greif	BR071	126	yes	no	180	173	7	1	53	14	15	1	20.43	250	16.6667	12.9	0.368576	29.9134	7.53
1817KN143	10.5	BRIWECS	heat	Esket	BR072	127	yes	no	206	180	26	1	49	12	10	-2	21	244	24.4	15.19	0.276667	24.0465	5.81
1817KN144	9	BRIWECS	heat	Esket	BR072	127	yes	no	206	180	26	1	50	14	11	-3	17.76	140	12.7273	14.23	0.198761	25.2	3.53
1817KN145	11	BRIWECS	heat	Primus	BR073	125	yes	no	201	193	8	1	73	12	13	1	25.1	196	15.0769	18.78	0.251793	34.0556	6.32
1817KN146	11.5	BRIWECS	heat	Primus	BR073	126	yes	no	222	192	30	1	59	12	12	0	18.2	161	13.4167	14.21	0.219231	25.274	3.99
1817KN147	8	BRIWECS	heat	Skalmeje	BR074	131	no	no	192	185	7	1	51	14	13	-1	18.07	140	10.7692	14.58	0.193138	23.7815	3.49
1817KN148	12	BRIWECS	heat	Skalmeje	BR074	127	yes	no	193	180	13	1	49	9	10	1	15.35	144	14.4	10.72	0.301629	32.2764	4.63
1817KN149	12	BRIWECS	heat	Genius	BR075	122	yes	no	194	178	16	1	52	10	9	-1	17.58	169	18.7778	11.96	0.319681	32.3333	5.62
1817KN150	10	BRIWECS	heat	Genius	BR075	123	yes	no	215	194	21	1	77	9	9	0	20.81	165	18.3333	15.43	0.25853	34.2188	5.38
1817KN151	11	BRIWECS	heat	Enorm	BR076	127	yes	no	175	168	7	1	54	8	9	1	18.92	196	21.7778	12.53	0.337738	32.3952	6.39
1817KN152	12.5	BRIWECS	heat	Enorm	BR076	124	yes	no	175	168	7	1	52	11	11	0	22.66	250	22.7273	13.72	0.394528	35.2889	8.94
1817KN153	11	BRIWECS	heat	Florian	BR077	123	yes	no	185	178	7	1	49	7	9	2	15.36	137	15.2222	11.37	0.259766	29.3023	3.99
1817KN154	10	BRIWECS	heat	Florian	BR077	123	yes	no	203	180	23	1	52	7	8	1	14.75	143	17.875	10.88	0.262373	26.9784	3.87
1817KN155	9	BRIWECS	heat	Skater	BR078	121	yes	no	184	175	9	1	67	9	9	0	21.93	147	16.3333	16.44	0.250342	37.2222	5.49
1817KN156	8.5	BRIWECS	heat	Skater	BR078	121	yes	no	180	175	5	1	75	4	7	3	20.15	148	21.1429	13.63	0.323573	42.9412	6.52
1817KN157	9.5	BRIWECS	heat	Brilliant	BR079	120	yes	yes	192	173	19	1	62	11	9	-2	20.92	231	25.6667	14.08	0.32696	29.6447	6.84
1817KN158	10	BRIWECS	heat	Brilliant	BR079	125	yes	no	193	180	13	1	55	9	10	1	21.15	238	23.8	14.69	0.305437	26.8394	6.46
1817KN159	9	BRIWECS	heat	Inspiration	BR080	125	yes	no	192	184	8	1	53	14	14	0	27.08	289	20.6429	19.08	0.295421	28.2528	8
1817KN160	10	BRIWECS	heat	Inspiration	BR080	130	yes	no	187	182	5	1	63	16	14	-2	19.36	93	6.64286	16.63	0.141012	28.4416	2.73
1817KN161	9	BRIWECS	heat	Apertus	BR081	120	yes	yes	191	171	20	1	61	7	7	0	20.44	198	28.2857	12.98	0.364971	37.5706	7.46
1817KN162	7.5	BRIWECS	heat	Apertus	BR081	121	yes	no	182	171	11	1	73	6	6	0	19.59	199	33.1667	12.1	0.382338	36.6857	7.49
1817KN163	10	BRIWECS	heat	Ellvis	BR082	123	yes	no	167	158	9	1	61	11	11	0	24.78	300	27.2727	15.49	0.374899	29.6578	9.29
1817KN164	13	BRIWECS	heat	Ellvis	BR082	129	yes	no	180	171	9	1	66	13	13	0	27.79	363	27.9231	17.25	0.379273	29.0361	10.54
1817KN165	13	BRIWECS	heat	Edgar	BR083	123	yes	no	191	173	18	1	51	9	8	-1	19.32	264	33	12.41	0.35766	27.2926	6.91
1817KN166	10.5	BRIWECS	heat	Edgar	BR083	124	yes	no	192	175	17	1	55	11	10	-1	19.36	250	25	13.72	0.291322	22.56	5.64
1817KN167	10	BRIWECS	heat	Maris Huntsman	BR084	119	yes	yes	178	173	5	1	66	12	10	-2	22.44	266	26.6	14.78	0.341355	29.3074	7.66
1817KN168	9.5	BRIWECS	heat	Maris Huntsman	BR084	119	yes	yes	174	171	3	1	63	8	8	0	23.22	292	36.5	13.81	0.405254	31.6031	9.41
1817KN169	11	BRIWECS	heat	SY Ferry	BR085	124	yes	no	201	195	6	1	55	12	13	1	22.1	194	14.9231	16.98	0.231674	26.506	5.12
1817KN170	10.5	BRIWECS	heat	SY Ferry	BR085	123	yes	no	192	180	12	1	50	12	14	2	23.12	235	16.7857	15.68	0.321799	31.4563	7.44
1817KN171	11	BRIWECS	heat	Landsknecht	BR086	126	yes	no	199	189	10	1	58	12	13	1	21.61	138	10.6154	16.05	0.257288	40.3101	5.56
1817KN172	9.5	BRIWECS	heat	Landsknecht	BR086	125	yes	no	203	195	8	1	52	15	12	-3	21.11	107	8.91667	17.75	0.159166	29.125	3.36
1817KN173	9	BRIWECS	heat	Sponsor	BR087	121	yes	no	182	178	4	1	67	7	8	1	16.07	77	9.625	13.08	0.186061	37.9688	2.99
1817KN174	9.5	BRIWECS	heat	Sponsor	BR087	122	yes	no	178	173	5	1	51	15	12	-3	20.13	198	16.5	13.79	0.314953	32.071	6.34
1817KN175	9.5	BRIWECS	heat	Impression	BR088		no	no	181	NA	NA	1	38	3	NA	NA	1.92	NA	NA	NA	NA	NA	NA
1817KN176	12	BRIWECS	heat	Impression	BR088	129	yes	no	194	182	12	1	69	11	10	-1	22.15	128	12.8	18.08	0.183747	30.6796	4.07
1817KN177	9.5	BRIWECS	heat	Winnetou	BR089	121	yes	no	166	158	8	1	66	9	9	0	21.8	267	29.6667	14.6	0.330275	25.6	7.2
1817KN178	9.5	BRIWECS	heat	Winnetou	BR089	120	yes	no	180	171	9	1	70	5	5	0	17.47	191	38.2	9.48	0.457355	41.2752	7.99
1817KN179	9.5	BRIWECS	heat	Toronto	BR090	122	yes	no	178	175	3	1	57	10	10	0	19.17	213	21.3	13.11	0.316119	28.6243	6.06
1817KN180	11.5	BRIWECS	heat	Toronto	BR090	123	yes	no	178	173	5	1	60	12	12	0	22.54	236	19.6667	16.08	0.286602	27.2897	6.46
1817KN181	9	BRIWECS	heat	Torrild	BR091	127	yes	no	206	192	14	1	52	15	10	-5	21.57	213	21.3	14.75	0.31618	33.9264	6.82
1817KN182	7.5	BRIWECS	heat	Torrild	BR091	131	no	no	213	195	18	1	55	14	11	-3	21.96	205	18.6364	15.88	0.276867	28.3889	6.08
1817KN183	10.5	BRIWECS	heat	Contra	BR092	127	yes	no	182	180	2	1	64	20	12	-8	21.19	183	15.25	16.16	0.237376	26.2937	5.03
1817KN184	10	BRIWECS	heat	Contra	BR092	126	yes	no	191	180	11	1	49	15	9	-6	12.57	146	16.2222	11.4	0.0930788	10.0862	1.8
1817KN185	8.5	BRIWECS	heat	Schamane	BR093	141	no	no	196	193	3	1	55	12	8	-4	19.57	71	8.875	17.94	0.0832908	28.5965	2.04
1817KN186	8.5	BRIWECS	heat	Schamane	BR093	132	no	no	196	194	2	1	59	17	10	-7	26.91	227	22.7	20.22	0.248606	29.0244	6.69
1817KN187	8.5	BRIWECS	heat	Granada	BR094	118	yes	yes	178	171	7	1	61	6	6	0	17.82	212	35.3333	12.12	0.319865	26.4368	5.7
1817KN188	10.5	BRIWECS	heat	Granada	BR094	119	yes	no	171	164	7	1	65	12	12	0	23.09	300	25	15.81	0.315288	22.7174	7.28
1817KN189	8.5	BRIWECS	heat	KWS Cobalt	BR095	124	yes	no	193	180	13	1	50	18	13	-5	22.22	283	21.7692	14.97	0.326283	25.6078	7.25
1817KN190	9	BRIWECS	heat	KWS Cobalt	BR095	125	yes	no	185	175	10	1	48	15	12	-3	19.5	190	15.8333	14.24	0.269744	27.6842	5.26
1817KN191	8	BRIWECS	heat	Tommi	BR096	130	yes	no	231	222	9	1	47	18	13	-5	20.44	160	12.3077	16.85	0.175636	23.5088	3.59
1817KN192	10	BRIWECS	heat	Tommi	BR096	134	no	no	213	199	14	1	51	15	5	-10	12.31	91	18.2	11.52	0.0641755	16.4583	1.5
1817KN193	8.5	BRIWECS	heat	Saturn	BR097	136	no	no	262	229	33	1	72	17	8	-9	28.22	65	8.125	27.31	0.0322466	27.5758	1.51
1817KN194	8	BRIWECS	heat	Saturn	BR097	135	no	no	224	199	25	1	87	10	9	-1	25.5	151	16.7778	21.19	0.16902	28.6667	4.31
1817KN195	8.5	BRIWECS	heat	Severin	BR098	139	no	no	283	244	39	1	66	19	7	-12	29.16	20	2.85714	29.06	0.00342936	20	0.4
1817KN196	7.5	BRIWECS	heat	Severin	BR098	135	no	no	196	189	7	1	74	15	8	-7	23.39	40	5	22.58	0.0346302	26.129	0.81
1817KN197	8.5	BRIWECS	heat	JB Asano	BR099	125	yes	no	185	175	10	1	62	26	10	-16	15.98	71	7.1	13.61	0.14831	36.0465	2.37
1817KN198	7	BRIWECS	heat	JB Asano	BR099	131	no	no	211	199	12	1	63	23	14	-9	21.29	125	8.92857	20.22	0.0502583	13.375	2.06
1817KN199	13	BRIWECS	heat	Kerubino	BR0100	129	yes	no	199	188	11	1	63	15	12	-3	27.84	180	15	22.7	0.184626	30.3333	5.14
1817KN200	7.5	BRIWECS	heat	Kerubino	BR0100	131	no	no	206	192	14	1	68	17	11	-6	30.72	225	20.4545	26	0.153646	18.9785	4.72
1817KN201	9.5	BRIWECS	heat	Arktis	BR0101	129	yes	no	215	199	16	1	73	12	9	-3	26.13	123	13.6667	23.19	0.112514	20.6098	2.94
1817KN202	10	BRIWECS	heat	Arktis	BR0101	128	yes	no	222	201	21	1	62	11	8	-3	25.8	167	20.875	21.48	0.167442	23.1538	4.32
1817KN203	7.5	BRIWECS	heat	Urban	BR0102	130	yes	no	196	192	4	1	79	7	9	2	27.08	138	15.3333	22.92	0.153619	31.8447	4.16
1817KN204	9	BRIWECS	heat	Urban	BR0102	130	yes	no	201	187	14	1	76	8	7	-1	26.25	109	15.5714	23.28	0.113143	27.2477	2.97
1817KN205	9	BRIWECS	heat	Orestis	BR0103	124	yes	no	201	184	17	1	65	7	7	0	24.08	160	22.8571	17.44	0.275748	41.129	6.64
1817KN206	13	BRIWECS	heat	Orestis	BR0103	126	yes	no	196	192	4	1	72	6	8	2	24.8	185	23.125	16.35	0.340726	45.4938	8.45
1817KN207	8	BRIWECS	heat	Flair	BR0104	124	yes	no	215	184	31	1	73	8	7	-1	23.25	207	29.5714	15.14	0.348817	38.4444	8.11
1817KN208	12	BRIWECS	heat	Flair	BR0104	127	yes	no	211	201	10	1	64	13	11	-2	31.28	319	29	23.56	0.246803	25.0741	7.72
1817KN209	10	BRIWECS	heat	Anthus	BR0105	136	no	no	215	211	4	1	66	17	7	-10	23.59	168	24	19.24	0.1844	26.1806	4.35
1817KN210	9.5	BRIWECS	heat	Anthus	BR0105	150	no	no	215	201	14	1	65	19	7	-12	22.92	13	1.85714	22.91	0.0004363	10	0.32
1817KN211	11	BRIWECS	heat	Bombus	BR0106	137	no	no	217	215	2	1	70	24	17	-7	27.06	155	9.11765	23.32	0.138211	24.1549	3.74
1817KN212	8	BRIWECS	heat	Bombus	BR0106	136	no	no	220	199	21	1	72	29	8	-21	17.97	45	5.625	17.23	0.0411797	21.7647	1.14
1817KN213	10	BRIWECS	heat	Lucius	BR0107	135	no	no	215	211	4	1	80	16	10	-6	30.22	243	24.3	25.46	0.157512	19.7585	4.76
1817KN214	10	BRIWECS	heat	Lucius	BR0107	150	no	no	215	199	16	1	71	15	3	-12	26.5	20	6.66667	NA	NA	NA	0.42
1817KN215	8	BRIWECS	heat	Herzog	BR0108	131	no	no	229	203	26	1	77	8	8	0	24.74	82	10.25	21.42	0.134196	39.8039	3.32
1817KN216	11	BRIWECS	heat	Herzog	BR0108	129	yes	no	193	185	8	1	64	5	6	1	24.1	219	36.5	14.9	0.381743	42.1348	9.2
1817KN217	7.5	BRIWECS	heat	Sorbas	BR0109	134	no	no	196	185	11	1	71	12	8	-4	22.01	181	22.625	17.62	0.199455	25.6442	4.39
1817KN218	7.5	BRIWECS	heat	Sorbas	BR0109	138	no	no	215	199	16	1	75	11	8	-3	26.97	153	19.125	23.64	0.123471	15.8929	3.33
1817KN219	7.5	BRIWECS	heat	Tabor	BR0110	124	yes	no	174	166	8	1	80	8	7	-1	22.68	238	34	16.53	0.271164	25.8559	6.15
1817KN220	8.5	BRIWECS	heat	Tabor	BR0110	122	yes	no	185	178	7	1	68	6	7	1	17.56	106	15.1429	13.6	0.225513	37.0652	3.96
1817KN221	12.5	BRIWECS	heat	Terrier	BR0111	127	yes	no	196	187	9	1	68	17	13	-4	34.21	249	19.1538	25.79	0.246127	33.5484	8.42
1817KN222	9.5	BRIWECS	heat	Terrier	BR0111	126	yes	no	192	173	19	1	63	7	7	0	22.6	244	34.8571	13.26	0.413274	37.6812	9.34
1817KN223	9	BRIWECS	heat	Magister	BR0112	122	yes	no	178	175	3	1	77	9	7	-2	21.68	196	28	15.27	0.295664	32.2989	6.41
1817KN224	8.5	BRIWECS	heat	Magister	BR0112	125	yes	no	171	168	3	1	80	10	10	0	28.91	260	26	21.44	0.258388	29.6281	7.47
1817KN225	11	BRIWECS	heat	Altos	BR0113	129	yes	no	211	199	12	1	65	7	7	0	24.38	162	23.1429	18.73	0.231747	34.3066	5.65
1817KN226	8	BRIWECS	heat	Altos	BR0113	130	yes	no	215	203	12	1	74	11	10	-1	32.04	236	23.6	27.07	0.155119	21.4146	4.97
1817KN227	10	BRIWECS	heat	Progress	BR0114	136	no	no	227	220	7	1	82	18	10	-8	30.4	46	4.6	30.04	0.0118421	24	0.86
1817KN228	7.5	BRIWECS	heat	Progress	BR0114	141	no	no	276	227	49	1	61	14	3	-11	28.9	15	5	28.75	0.00519031	10	0.15
1817KN229	8.5	BRIWECS	heat	Xanthippe	BR0115	118	yes	yes	178	166	12	1	75	8	8	0	24.47	213	26.625	15.39	0.371067	43.0435	9.08
1817KN230	9.5	BRIWECS	heat	Xanthippe	BR0115	120	yes	yes	187	173	14	1	57	9	9	0	11.15	114	12.6667	7.53	0.324664	30.5208	3.62
1817KN231	8.5	BRIWECS	heat	Avenir	BR0116	126	yes	no	192	175	17	1	61	12	13	1	23.51	253	19.4615	14.24	0.3943	36.3755	9.27
1817KN232	11	BRIWECS	heat	Avenir	BR0116	126	yes	no	203	180	23	1	58	10	11	1	19.42	153	13.9091	14.31	0.263131	33.0303	5.11
1817KN233	10.5	BRIWECS	heat	Pantus	BR0117	122	yes	no	168	166	2	1	69	9	9	0	22.37	216	24	17.38	0.223067	23.6816	4.99
1817KN234	11	BRIWECS	heat	Pantus	BR0117	124	yes	no	213	195	18	1	82	10	10	0	26.73	207	20.7	20.14	0.246539	30.8696	6.59
1817KN235	12.5	BRIWECS	heat	Drifter	BR0118	124	yes	no	185	175	10	1	69	6	6	0	19.98	196	32.6667	11.95	0.401902	41.5385	8.03
1817KN236	9.5	BRIWECS	heat	Drifter	BR0118	124	yes	no	171	164	7	1	70	9	10	1	22.02	248	24.8	14.25	0.352861	31.4554	7.77
1817KN237	10.5	BRIWECS	heat	Joss	BR0119	127	yes	no	185	161	24	1	82	13	5	-8	23.97	145	29	20.69	0.136838	23.25	3.28
1817KN238	9.5	BRIWECS	heat	Joss	BR0119	121	yes	no	171	164	7	1	71	11	9	-2	27.66	242	26.8889	18.21	0.341649	38.5646	9.45
1817KN239	7	BRIWECS	heat	Kranich	BR0120	129	yes	no	196	182	14	1	69	4	6	2	21.07	217	36.1667	12.97	0.384433	36.2722	8.1
1817KN240	10	BRIWECS	heat	Kranich	BR0120	128	yes	no	192	175	17	1	66	7	7	0	19.73	151	21.5714	14.4	0.270147	34.5238	5.33
1817KN241	7.5	BRIWECS	heat	Sperber	BR0121	119	yes	yes	211	199	12	1	77	6	10	4	22.69	23	2.3	NA	NA	NA	0.86
1817KN242	10.5	BRIWECS	heat	Sperber	BR0121	121	yes	no	196	185	11	1	86	10	10	0	28.09	236	23.6	20.03	0.286935	33.3333	8.06
1817KN243	8.5	BRIWECS	heat	Discus	BR0122	124	yes	no	192	180	12	1	65	9	10	1	17.75	187	18.7	11.73	0.339155	31.8605	6.02
1817KN244	11	BRIWECS	heat	Discus	BR0122	124	yes	no	193	182	11	1	72	13	14	1	26.13	281	20.0714	16.95	0.35132	32.5896	9.18
1817KN245	8	BRIWECS	heat	Helios	BR0123	117	yes	yes	194	182	12	1	57	7	9	2	20.84	244	27.1111	12.13	0.417946	35.4	8.71
1817KN246	9	BRIWECS	heat	Helios	BR0123	120	yes	yes	185	178	7	1	59	6	8	2	18.32	197	24.625	11.25	0.385917	34.8214	7.07
1817KN247	10.5	BRIWECS	heat	Obelisk	BR0124	123	yes	no	174	162	12	1	68	6	7	1	21.3	205	29.2857	14.59	0.315023	30.5422	6.71
1817KN248	9	BRIWECS	heat	Obelisk	BR0124	125	yes	no	171	164	7	1	69	8	8	0	19.94	205	25.625	13.76	0.30993	30.5978	6.18
1817KN249	9.5	BRIWECS	heat	Magnus	BR0125	125	yes	no	185	180	5	1	64	6	10	4	19.48	215	21.5	12.95	0.335216	31.2963	6.53
1817KN250	12.5	BRIWECS	heat	Magnus	BR0125	124	yes	no	185	180	5	1	74	11	11	0	25.47	263	23.9091	15.37	0.396545	38.3264	10.1
1817KN251	9.5	BRIWECS	heat	Disponent	BR0126	126	yes	no	215	201	14	1	73	10	9	-1	27.68	237	26.3333	20.91	0.244581	29.8985	6.77
1817KN252	10	BRIWECS	heat	Disponent	BR0126	130	yes	no	231	201	30	1	66	9	10	1	20.8	117	11.7	18.25	0.122596	20.625	2.55
1817KN253	10.5	BRIWECS	heat	Tambor	BR0127	123	yes	no	191	173	18	1	67	14	9	-5	20.57	154	17.1111	15.66	0.238697	30.4412	4.91
1817KN254	10.5	BRIWECS	heat	Tambor	BR0127	126	yes	no	180	175	5	1	70	13	10	-3	20.08	99	9.9	17.29	0.138944	28.1081	2.79
1817KN255	10.5	BRIWECS	heat	Boxer	BR0128	134	no	no	262	241	21	1	61	20	8	-12	23.82	204	25.5	19.84	0.167086	17.8	3.98
1817KN256	9	BRIWECS	heat	Boxer	BR0128	130	yes	no	213	193	20	1	59	12	9	-3	24.23	273	30.3333	15.69	0.352456	30.5691	8.54
1817KN257	9.5	BRIWECS	heat	Sokrates	BR0129	122	yes	no	180	175	5	1	67	9	9	0	23.16	222	24.6667	14.89	0.357081	36.8306	8.27
1817KN258	7.5	BRIWECS	heat	Sokrates	BR0129	122	yes	no	180	173	7	1	72	10	9	-1	25.78	273	30.3333	16.1	0.375485	35.249	9.68
1817KN259	7.5	BRIWECS	heat	Carisuper	BR0130	130	yes	no	215	195	20	1	77	8	7	-1	26.3	189	27	21.7	0.174905	23.7342	4.6
1817KN260	9.5	BRIWECS	heat	Carisuper	BR0130	124	yes	no	185	175	10	1	80	7	7	0	20.54	143	20.4286	15.51	0.244888	35.6452	5.03
1817KN261	10.5	BRIWECS	heat	Rektor	BR0131	144	no	no	224	222	2	1	76	16	15	-1	30.2	68	4.53333	28.66	0.0509934	26.5517	1.7
1817KN262	7	BRIWECS	heat	Rektor	BR0131	137	no	no	217	215	2	1	78	18	13	-5	36.85	134	10.3077	34.13	0.0738128	19.36	2.72
1817KN263	7	BRIWECS	heat	Alves	BR0132	124	yes	no	178	175	3	1	56	11	11	0	17.47	186	16.9091	12.1	0.307384	28.7342	5.37
1817KN264	10	BRIWECS	heat	Alves	BR0132	126	yes	no	187	182	5	1	68	14	13	-1	20.09	140	10.7692	16.04	0.201593	29.8496	4.05
1817KN265	8	BRIWECS	heat	NaturaStar	BR0133	131	no	no	215	201	14	1	89	13	14	1	26.88	188	13.4286	22.9	0.148065	20.5229	3.98
1817KN266	11	BRIWECS	heat	NaturaStar	BR0133	144	no	no	256	224	32	1	71	23	7	-16	29.47	44	6.28571	28.62	0.0288429	22.3684	0.91
1817KN267	11.5	BRIWECS	heat	Alidos	BR0134	128	yes	no	185	180	5	1	78	12	9	-3	24.71	100	11.1111	22.45	0.0914609	18.4848	2.26
1817KN268	7.5	BRIWECS	heat	Alidos	BR0134	129	yes	no	201	199	2	1	64	14	12	-2	28.61	242	20.1667	23.62	0.174415	20.1878	4.99
1817KN269	9.5	BRIWECS	heat	Monopol	BR0135	147	no	no	238	234	4	1	49	11	7	-4	29.41	19	2.71429	28.96	0.0153009	30	0.56
1817KN270	9	BRIWECS	heat	Monopol	BR0135	158	no	no	217	215	2	1	72	10	9	-1	31.92	52	5.77778	30.75	0.0366541	23.8776	1.26
1817KN271	8	BRIWECS	heat	Akratos	BR0136	122	yes	no	180	175	5	1	65	7	9	2	24.27	216	24	15.9	0.34487	37.6344	8.37
1817KN272	9	BRIWECS	heat	Akratos	BR0136	128	yes	no	199	195	4	1	67	9	9	0	24.67	206	22.8889	19.48	0.210377	25.3226	5.19
1817KN273	11	BRIWECS	heat	Knirps	BR0137	142	no	no	227	222	5	1	74	11	9	-2	25.52	31	3.44444	25.12	0.015674	20	0.66
1817KN274	8	BRIWECS	heat	Knirps	BR0137	137	no	no	220	215	5	1	73	6	15	9	30.4	160	10.6667	25.9	0.148026	27.5397	4.5
1817KN275	10.5	BRIWECS	heat	Bussard	BR0138	127	yes	no	231	215	16	1	74	8	6	-2	19.84	144	24	15.02	0.242944	31.6964	4.82
1817KN276	12.5	BRIWECS	heat	Bussard	BR0138	127	yes	no	192	182	10	1	75	8	7	-1	25.06	195	27.8571	18.25	0.271748	35.4	6.81
1817KN277	8	BRIWECS	heat	Oberst	BR0139	146	no	no	234	229	5	1	57	14	7	-7	24.67	5	0.714286	24.66	0.000405351	5	0.07
1817KN278	9.5	BRIWECS	heat	Oberst	BR0139	132	no	no	241	238	3	1	76	9	10	1	33.67	199	19.9	27.11	0.194832	31.6564	6.56
1817KN279	12	BRIWECS	heat	Cappelle Desprez	BR0140	114	yes	yes	180	173	7	1	96	6	6	0	24.2	195	32.5	15.81	0.346694	42.5478	8.39
1817KN280	8.5	BRIWECS	heat	Cappelle Desprez	BR0140	125	yes	no	182	171	11	1	88	5	5	0	14.06	78	15.6	10.53	0.251067	45	3.53
1817KN281	10.5	BRIWECS	heat	Tiger	BR0141	135	no	no	206	199	7	1	84	9	6	-3	26.77	121	20.1667	22.85	0.146433	30.241	3.92
1817KN282	9	BRIWECS	heat	Tiger	BR0141	132	no	no	215	199	16	1	103	7	7	0	28.85	121	17.2857	24.97	0.134489	33.6364	3.88
1817KN283	9	BRIWECS	heat	Ibis	BR0142	131	no	no	231	203	28	1	78	16	10	-6	28.3	127	12.7	24.81	0.123322	28.125	3.49
1817KN284	7.5	BRIWECS	heat	Ibis	BR0142	141	no	no	262	215	47	1	66	11	7	-4	24.71	102	14.5714	22.17	0.102792	25.1351	2.54
1817KN285	8.5	BRIWECS	heat	Batis	BR0143	137	no	no	213	211	2	1	90	13	10	-3	37.88	184	18.4	33.8	0.107709	21.3665	4.08
1817KN286	11	BRIWECS	heat	Batis	BR0143	133	no	no	211	185	26	1	68	8	5	-3	16.54	19	3.8	16.53	0.000604595	2.5	0.39
1817KN287	8.5	BRIWECS	heat	Topfit	BR0144	127	yes	no	187	180	7	1	80	10	10	0	26.51	170	17	21.71	0.181064	29.6528	4.8
1817KN288	11	BRIWECS	heat	Topfit	BR0144		no	no	215	206	9	1	93	11	9	-2	29.13	124	13.7778	25.25	0.133196	27.7907	3.88
1817KN289	6.5	BRIWECS	heat	Akteur	BR0145	144	no	no	241	234	7	1	63	9	9	0	23.5	116	12.8889	21.56	0.0825532	18.835	2.11
1817KN290	8.5	BRIWECS	heat	Akteur	BR0145	142	no	no	256	220	36	1	68	14	8	-6	30.61	175	21.875	27.25	0.109768	20.493	3.36
1817KN291	7	BRIWECS	heat	Ludwig	BR0146	130	yes	no	254	201	53	1	100	10	9	-1	30.9	165	18.3333	26.47	0.143366	24.4355	4.43
1817KN292	9.5	BRIWECS	heat	Ludwig	BR0146	123	yes	no	192	175	17	1	102	11	9	-2	27.69	226	25.1111	19.63	0.29108	34.4828	8.06
1817KN293	10.5	BRIWECS	heat	Asketis	BR0147	133	no	no	196	190	6	1	66	9	3	-6	18.37	33	11	NA	NA	NA	0.64
1817KN294	9	BRIWECS	heat	Asketis	BR0147	137	no	no	215	209	6	1	84	12	13	1	31.61	174	13.3846	28.67	0.0930085	14.3537	2.94
1817KN295	8	BRIWECS	heat	Aristos	BR0148	129	yes	no	178	175	3	1	69	9	9	0	19.44	123	13.6667	16.79	0.136317	18.0808	2.65
1817KN296	9	BRIWECS	heat	Aristos	BR0148	122	yes	no	180	175	5	1	70	7	9	2	18.56	129	14.3333	13.37	0.279634	43.7624	5.19
1817KN297	8	BRIWECS	heat	Zentos	BR0149	142	no	no	199	184	15	1	76	16	1	-15	23.92	11	11	NA	NA	NA	0.34
1817KN298	8	BRIWECS	heat	Zentos	BR0149	146	no	no	224	220	4	1	85	15	12	-3	35	81	6.75	32.7	0.0657143	23.8462	2.3
1817KN299	11.5	BRIWECS	heat	Diplomat	BR0150	133	no	no	224	203	21	1	73	11	9	-2	25.8	61	6.77778	24.96	0.0325581	17.1429	1.09
1817KN300	10	BRIWECS	heat	Diplomat	BR0150	134	no	no	192	180	12	1	65	14	8	-6	20.85	39	4.875	20.16	0.0330935	23	0.76
1817KN301	8.5	BRIWECS	heat	Astron	BR0151	135	no	no	235	215	20	1	68	15	8	-7	25	140	17.5	21.62	0.1352	25.3571	3.38
1817KN302	9.5	BRIWECS	heat	Astron	BR0151	137	no	no	215	199	16	1	74	12	6	-6	25.41	165	27.5	21.39	0.158205	24.8889	4.02
1817KN303	8.5	BRIWECS	heat	Basalt	BR0152	145	no	no	256	224	32	1	66	18	11	-7	36.45	83	7.54545	34.2	0.0617284	26.4706	2.25
1817KN304	9	BRIWECS	heat	Basalt	BR0152		no	no	215	211	4	1	80	18	12	-6	37.46	75	6.25	36.63	0.022157	12.3881	1
1817KN305	8.5	BRIWECS	heat	Kormoran	BR0153	122	yes	no	175	170	5	1	68	13	12	-1	24.42	197	16.4167	18.36	0.248157	30.7865	6.06
1817KN306	9.5	BRIWECS	heat	Kormoran	BR0153	122	yes	no	185	173	12	1	59	13	11	-2	23.73	127	11.5455	19.82	0.16477	30.9615	3.91
1817KN307	8.5	BRIWECS	heat	Aron	BR0154	131	no	no	227	215	12	1	90	10	9	-1	25.49	131	14.5556	23.09	0.0941546	15.679	2.4
1817KN308	8.5	BRIWECS	heat	Aron	BR0154	131	no	no	196	189	7	1	74	13	11	-2	31.4	171	15.5455	28.09	0.105414	17.0085	3.31
1817KN309	12	BRIWECS	heat	KWS Milaneco	BR0155	125	yes	no	213	193	20	1	68	11	10	-1	29.1	260	26	20.95	0.280069	31.6143	8.15
1817KN310	10.5	BRIWECS	heat	KWS Milaneco	BR0155	125	yes	no	180	171	9	1	70	8	7	-1	20.28	215	30.7143	14.42	0.288955	25.5	5.86
1817KN311	11.5	BRIWECS	heat	Aszita	BR0156	127	yes	no	178	175	3	2	79	8	8	0	20.17	197	24.625	14.74	0.269212	27.2619	5.43
1817KN312	11	BRIWECS	heat	Aszita	BR0156	123	yes	no	184	171	13	2	75	9	8	-1	23.29	191	23.875	17.48	0.249463	29.4904	5.81
1817KN313	9.5	BRIWECS	heat	Kobold	BR0157	128	yes	no	187	180	7	1	85	7	7	0	19.5	154	22	14.9	0.235897	29.1603	4.6
1817KN314	10	BRIWECS	heat	Kobold	BR0157	125	yes	no	192	173	19	1	74	9	8	-1	22.83	149	18.625	18.68	0.181778	28.08	4.15
1817KN315	7	BRIWECS	heat	Carimulti	BR0158	130	yes	no	211	199	12	1	77	9	11	2	29.92	220	20	23.67	0.20889	27.5789	6.25
1817KN316	9	BRIWECS	heat	Carimulti	BR0158	134	no	no	229	215	14	1	87	12	12	0	30.24	140	11.6667	26.48	0.124339	26.4602	3.76
1817KN317	13	BRIWECS	heat	Admiral	BR0159	128	yes	no	203	182	21	1	69	12	12	0	34.3	167	13.9167	28.77	0.161224	32.4658	5.53
1817KN318	6.5	BRIWECS	heat	Admiral	BR0159	132	no	no	224	199	25	1	79	13	10	-3	27.4	103	10.3	26.03	0.05	19.2958	2.12
1817KN319	8	BRIWECS	heat	Vuka	BR0160	131	no	no	199	180	19	1	73	10	8	-2	22.97	105	13.125	19.84	0.136265	30.8108	3.13
1817KN320	7.5	BRIWECS	heat	Vuka	BR0160	135	no	no	238	229	9	1	82	11	11	0	29.07	192	17.4545	23.18	0.202614	31.5244	5.89
1817KN321	8	BRIWECS	heat	Benno	BR0161	129	yes	no	227	201	26	1	83	9	10	1	29.63	175	17.5	24.89	0.159973	25.6081	4.74
1817KN322	8	BRIWECS	heat	Benno	BR0161	131	no	no	213	199	14	1	61	5	7	2	17.19	48	6.85714	16.54	0.0378127	29.5455	1.1
1817KN323	11.5	BRIWECS	heat	Apollo	BR0162	123	yes	no	194	180	14	1	64	8	8	0	27.25	245	30.625	18.13	0.334679	37.0443	9.12
1817KN324	7.5	BRIWECS	heat	Apollo	BR0162	131	no	no	185	182	3	1	87	9	9	0	26.64	68	7.55556	24.75	0.0709459	29.0769	1.92
1817KN325	10.5	BRIWECS	heat	Aquila	BR0163	138	no	no	213	211	2	1	60	7	11	4	25.42	70	6.36364	24.43	0.0389457	21.0638	1.32
1817KN326	6	BRIWECS	heat	Aquila	BR0163	144	no	no	234	224	10	1	62	7	5	-2	18.27	NA	0	NA	NA	NA	NA
1817KN327	9.5	BRIWECS	heat	Kanzler	BR0164	137	no	no	241	224	17	1	69	9	8	-1	26.86	117	14.625	24.19	0.0994043	21.6667	2.67
1817KN328	7.5	BRIWECS	heat	Kanzler	BR0164	131	no	no	215	201	14	1	89	11	12	1	30.08	216	18	24.78	0.176197	23.1694	5.3
1817KN329	11	BRIWECS	heat	Kraka	BR0165	123	yes	no	185	178	7	1	94	7	7	0	26.36	302	43.1429	15.16	0.424886	36.6667	11.2
1817KN330	10	BRIWECS	heat	Kraka	BR0165	122	yes	no	192	175	17	1	77	7	6	-1	23.36	181	30.1667	16.86	0.278253	38.8525	6.5
1817KN331	10	BRIWECS	heat	Caribo	BR0166	126	yes	no	171	163	8	1	75	10	9	-1	20.99	125	13.8889	18.06	0.13959	19.899	2.93
1817KN332	11	BRIWECS	heat	Caribo	BR0166	125	yes	no	211	193	18	1	83	12	9	-3	25.4	121	13.4444	21.86	0.13937	28.75	3.54
1817KN333	11.5	BRIWECS	heat	Butaro	BR0167	133	no	no	191	180	11	1	73	8	5	-3	19.08	77	15.4	16.04	0.159329	40.8571	3.04
1817KN334	7	BRIWECS	heat	Butaro	BR0167	131	no	no	186	182	4	1	80	7	7	0	19.39	98	14	15.73	0.188757	36.4615	3.66
1817KN335	8.5	BRIWECS	heat	Konsul	BR0168	131	no	no	215	196	19	1	82	9	8	-1	25.31	77	9.625	23.67	0.0647965	25.2308	2.06
1817KN336	6.5	BRIWECS	heat	Konsul	BR0168	131	no	no	203	196	7	1	77	15	11	-4	25.24	38	3.45455	24.39	0.0336767	29.3103	1.14
1817KN337	14	BRIWECS	heat	Ares	BR0169	127	yes	no	213	199	14	1	82	13	9	-4	27.64	178	19.7778	21.55	0.220333	32.5333	6.09
1817KN338	8	BRIWECS	heat	Ares	BR0169	126	yes	no	178	171	7	1	85	8	8	0	22.51	196	24.5	16.97	0.246113	27.9739	5.54
1817KN339	8.5	BRIWECS	heat	Centurk	BR0170	116	yes	yes	171	158	13	2	78	6	6	0	14.72	145	24.1667	9.68	0.342391	35.0427	5.04
1817KN340	8.5	BRIWECS	heat	Centurk	BR0170	115	yes	yes	166	158	8	2	77	8	8	0	15.51	206	25.75	9.08	0.414571	31.092	6.43
1817KN341	9	BRIWECS	heat	NS 22/92	BR0171	115	yes	yes	159	155	4	2	64	8	8	0	16.77	229	28.625	10.89	0.350626	23.9665	5.88
1817KN342	13.5	BRIWECS	heat	NS 22/92	BR0171	114	yes	yes	160	156	4	2	72	6	6	0	12.38	175	29.1667	7.9	0.361874	22.3404	4.48
1817KN343	8.5	BRIWECS	heat	Benni multifloret	BR0172	118	yes	yes	161	158	3	2	82	3	3	0	9.81	86	28.6667	6.88	0.298675	30	2.93
1817KN344	8.5	BRIWECS	heat	Benni multifloret	BR0172	116	yes	yes	192	168	24	2	77	4	7	3	19.28	160	22.8571	14.11	0.268154	29.5098	5.17
1817KN345	10.5	BRIWECS	heat	Hope	BR0173	117	yes	yes	199	189	10	1	76	6	8	2	16.48	89	11.125	13.07	0.206917	39.3827	3.41
1817KN346	10.5	BRIWECS	heat	Hope	BR0173	116	yes	yes	182	171	11	1	87	8	10	2	18.47	98	9.8	14.86	0.195452	38.0519	3.61
1817KN347	9	BRIWECS	heat	Vel	BR0174	117	yes	yes	182	175	7	1	87	6	8	2	19.25	98	12.25	15.4	0.2	38.0952	3.85
1817KN348	10.5	BRIWECS	heat	Vel	BR0174	116	yes	yes	180	173	7	1	81	6	8	2	18	101	12.625	14.02	0.221111	39.2391	3.98
1817KN349	9	BRIWECS	heat	Phoenix	BR0175	112	yes	yes	173	158	15	1	92	6	7	1	18.64	149	21.2857	11.7	0.372318	46.6393	6.94
1817KN350	10.5	BRIWECS	heat	Phoenix	BR0175	113	yes	yes	185	178	7	1	101	6	8	2	19.21	180	22.5	11.44	0.404477	43.1098	7.77
1817KN351	7	BRIWECS	heat	Mironovska 808	BR0176	130	yes	no	205	199	6	1	119	15	14	-1	48.01	260	18.5714	38.21	0.204124	37.3991	9.8
1817KN352	11.5	BRIWECS	heat	Mironovska 808	BR0176	131	no	no	224	201	23	1	122	9	9	0	25.2	215	23.8889	18.6	0.261905	30.3175	6.6
1817KN353	11.5	BRIWECS	heat	Caphorn	BR0177	128	yes	no	213	198	15	1	44	8	7	-1	13.79	180	25.7143	9.69	0.297317	22.7465	4.1
1817KN354	12	BRIWECS	heat	Caphorn	BR0177	128	yes	no	196	182	14	1	44	9	7	-2	14.32	190	27.1429	10.2	0.287709	22.0382	4.12
1817KN355	11	BRIWECS	heat	Cordiale	BR0178	126	yes	no	182	178	4	1	54	7	7	0	11.94	131	18.7143	9.33	0.218593	20.0943	2.61
1817KN356	10.5	BRIWECS	heat	Cordiale	BR0178	125	yes	no	185	173	12	1	51	10	10	0	15.04	179	17.9	10.97	0.270612	21.625	4.07
1817KN357	8.5	BRIWECS	heat	Apache	BR0179	115	yes	yes	182	158	24	1	57	7	7	0	13.42	152	21.7143	8.44	0.371088	32.2308	4.98
1817KN358	11.5	BRIWECS	heat	Apache	BR0179	114	yes	yes	178	158	20	1	54	8	8	0	13.25	115	14.375	9.17	0.307925	36.087	4.08
1817KN359	7.5	BRIWECS	heat	Premio	BR0180	124	yes	no	187	169	18	2	53	7	7	0	12.86	181	25.8571	8.3	0.354588	23.8255	4.56
1817KN360	9.5	BRIWECS	heat	Premio	BR0180	120	yes	no	185	162	23	2	55	4	4	0	9.87	129	32.25	5.87	0.405268	32.5275	4
1817KN361	12.5	BRIWECS	heat	Isengrain	BR0181	115	yes	yes	182	178	4	2	66	9	10	1	23.89	250	25	14.18	0.406446	39.7561	9.71
1817KN362	8	BRIWECS	heat	Isengrain	BR0181	114	yes	yes	169	160	9	2	47	6	6	0	12.05	108	18	8.57	0.288797	34.5	3.48
1817KN363	6.5	BRIWECS	heat	Alixan	BR0182	116	yes	yes	175	166	9	1	44	11	9	-2	15.51	212	23.5556	10.65	0.313346	23.6686	4.86
1817KN364	7	BRIWECS	heat	Alixan	BR0182	119	yes	yes	178	171	7	1	45	10	9	-1	16.19	241	26.7778	10.84	0.330451	21.7209	5.35
1817KN365	12.5	BRIWECS	heat	Boregar	BR0183	122	yes	no	193	173	20	2	41	18	16	-2	19.38	248	15.5	12.1	0.375645	29.0558	7.28
1817KN366	13	BRIWECS	heat	Boregar	BR0183	121	yes	no	180	175	5	2	43	17	16	-1	21.93	295	18.4375	13.6	0.379845	27.5986	8.33
1817KN367	10.5	BRIWECS	heat	Renesansa	BR0184	115	yes	yes	166	158	8	1	50	3	3	0	12.55	134	44.6667	7.81	0.377689	36.75	4.74
1817KN368	12	BRIWECS	heat	Renesansa	BR0184	111	yes	yes	166	158	8	1	62	4	4	0	14.85	141	35.25	9.23	0.378451	38.8235	5.62
1817KN369	8	BRIWECS	heat	Tremie	BR0185	117	yes	yes	185	161	24	1	53	9	9	0	13.76	187	20.7778	9.61	0.301599	21.8868	4.15
1817KN370	9.5	BRIWECS	heat	Tremie	BR0185	117	yes	yes	166	158	8	1	41	7	7	0	10.36	154	22	8.73	0.157336	11.8116	1.87
1817KN371	10	BRIWECS	heat	KWS Ferrum	BR0186	118	yes	yes	180	164	16	1	56	8	9	1	18.2	187	20.7778	11.9	0.346154	34.726	6.3
1817KN372	10	BRIWECS	heat	KWS Ferrum	BR0186	115	yes	yes	178	173	5	1	55	9	10	1	19.34	204	20.4	11.62	0.399173	37.7473	7.72
1817KN373	7	BRIWECS	heat	Triple Dirk "S"	BR0187	107	yes	yes	159	156	3	2	55	6	6	0	8.69	137	22.8333	4.58	0.472957	28.6842	4.11
1817KN374	8	BRIWECS	heat	Triple Dirk "S"	BR0187	107	yes	yes	159	157	2	2	58	5	5	0	8.32	156	31.2	5.05	0.393029	21.0236	3.27
1817KN375	10	BRIWECS	heat	Cardos	BR0188	128	yes	no	229	209	20	1	59	22	11	-11	27.63	236	21.4545	20.7	0.250814	28.3178	6.93
1817KN376	11	BRIWECS	heat	Cardos	BR0188	127	yes	no	199	182	17	1	55	11	9	-2	21.39	217	24.1111	14.77	0.30949	30.1622	6.62
1817KN377	8.5	BRIWECS	heat	Soissons	BR0189	113	yes	yes	167	160	7	2	47	6	6	0	11.55	183	30.5	6.98	0.395671	24.4595	4.57
1817KN378	8.5	BRIWECS	heat	Soissons	BR0189	111	yes	yes	163	157	6	2	51	5	5	0	12	196	39.2	7.12	0.406667	24.1558	4.88
1817KN379	9.5	BRIWECS	heat	BCD 1302/83	BR0190	117	yes	yes	161	158	3	2	45	9	9	0	13.75	85	9.44444	11.18	0.186909	28.5484	2.57
1817KN380	8	BRIWECS	heat	BCD 1302/83	BR0190	117	yes	yes	180	175	5	2	46	9	9	0	15.36	95	10.5556	12.62	0.178385	27.5	2.74
1817KN381	9.5	BRIWECS	heat	Arlequin	BR0191	119	yes	yes	185	175	10	1	54	19	14	-5	19.01	223	15.9286	13.98	0.264598	22.8497	5.03
1817KN382	10	BRIWECS	heat	Arlequin	BR0191	120	yes	yes	193	182	11	1	44	16	16	0	20.01	206	12.875	14.52	0.274363	26.1957	5.49
1817KN383	10.5	BRIWECS	heat	Sonalika	BR0192	122	yes	no	169	166	3	2	47	11	11	0	14.09	130	11.8182	10.29	0.269695	29.6296	3.8
1817KN384	10.5	BRIWECS	heat	Sonalika	BR0192	122	yes	no	168	164	4	2	48	11	11	0	15.54	136	12.3636	11.49	0.260618	28.8333	4.05
1817KN385	9	BRIWECS	heat	Camp Remy	BR0193	119	yes	yes	174	171	3	1	63	7	8	1	16.89	171	21.375	11.12	0.341622	33.2895	5.77
1817KN386	10.5	BRIWECS	heat	Camp Remy	BR0193	120	yes	yes	178	171	7	1	61	7	7	0	12.45	134	19.1429	9.33	0.250602	22.8571	3.12
1817KN387	9	BRIWECS	heat	Cajeme 71	BR0194	112	yes	yes	161	157	4	2	56	5	5	0	9.59	90	18	6.37	0.335766	34.5614	3.22
1817KN388	8.5	BRIWECS	heat	Cajeme 71	BR0194	112	yes	yes	161	156	5	2	53	4	4	0	8.05	96	24	5.13	0.362733	27.6712	2.92
1817KN389	10.5	BRIWECS	heat	Avalon	BR0195	123	yes	no	185	173	12	1	50	9	9	0	15.6	47	5.22222	13.86	0.111538	38.6667	1.8
1817KN390	9	BRIWECS	heat	Avalon	BR0195	124	yes	no	196	187	9	1	49	8	9	1	14.16	20	2.22222	13.58	0.0409605	34.1176	0.7
1817KN391	10	BRIWECS	heat	Ivanka	BR0196	112	yes	yes	166	158	8	1	62	8	9	1	16.92	136	15.1111	11.87	0.298463	36.9492	5.05
1817KN392	8.5	BRIWECS	heat	Ivanka	BR0196	120	yes	yes	193	180	13	1	54	8	11	3	13.62	160	14.5455	9.97	0.267988	21.9118	3.65
1817KN393	10	BRIWECS	heat	Pobeda	BR0197	115	yes	yes	166	157	9	1	57	7	7	0	12.4	79	11.2857	9.42	0.240323	36.3492	2.98
1817KN394	8	BRIWECS	heat	Pobeda	BR0197	113	yes	yes	178	162	16	1	54	6	5	-1	12.93	75	15	9.98	0.228152	39.3103	2.95
1817KN395	11	BRIWECS	heat	NS 66/92	BR0198	114	yes	yes	161	156	5	1	55	7	7	0	13.04	108	15.4286	9.01	0.309049	38.5135	4.03
1817KN396	10.5	BRIWECS	heat	NS 66/92	BR0198	112	yes	yes	159	155	4	1	55	7	7	0	15.62	181	25.8571	9.06	0.419974	35.1974	6.56
1817KN397	8	BRIWECS	heat	Mexico 3	BR0199	101	yes	yes	160	157	3	2	64	1	1	0	4.5	55	55	NA	NA	NA	2.08
1817KN398	8	BRIWECS	heat	Mexico 3	BR0199	105	yes	no	191	157	34	2	54	4	4	0	10.04	171	42.75	5.69	0.433267	21.7164	4.35
1817KN399	8	BRIWECS	heat	Orcas	BR0200	130	yes	no	191	180	11	1	51	19	10	-9	22.12	155	15.5	18.18	0.178119	25.1667	3.94
1817KN400	7.5	BRIWECS	heat	Orcas	BR0200	129	yes	no	180	178	2	1	50	14	11	-3	19.93	158	14.3636	16.54	0.170095	21.6667	3.39
1817KN401	7	BRIWECS	heat	Nimbus	BR0201	132	no	no	227	217	10	1	82	14	11	-3	25.72	159	14.4545	22.09	0.141135	22.6056	3.63
1817KN402	10.5	BRIWECS	heat	Nimbus	BR0201	121	yes	no	237	188	49	1	61	8	8	0	21.41	232	29	17.56	0.179823	16.5728	3.85
1817KN403	7	BRIWECS	heat	Muskat	BR0202	119	yes	yes	187	182	5	1	59	7	8	1	20.83	204	25.5	12.45	0.402304	41.5385	8.38
1817KN404	7.5	BRIWECS	heat	Muskat	BR0202	119	yes	yes	184	173	11	1	48	7	6	-1	21.1	194	32.3333	13.23	0.372986	43.2026	7.87
1817KN405	10	BRIWECS	heat	Florida	BR0203	123	yes	no	199	164	35	1	63	10	7	-3	23.44	155	22.1429	19.42	0.171502	21.76	4.02
1817KN406	8.5	BRIWECS	heat	Florida	BR0203	124	yes	no	203	195	8	1	68	12	12	0	35.34	347	28.9167	24.07	0.318902	31.9375	11.27
1817KN407	9	BRIWECS	heat	Rumor	BR0204	125	yes	no	186	180	6	1	71	11	8	-3	21.03	166	20.75	17.01	0.191155	25.1079	4.02
1817KN408	8.5	BRIWECS	heat	Rumor	BR0204	129	yes	no	213	194	19	1	73	18	12	-6	31.1	226	18.8333	26.85	0.136656	18.6979	4.25
1817KN409	10	BRIWECS	heat	Highbury	BR0205	109	yes	yes	159	156	3	2	56	4	4	0	10.89	174	43.5	6.38	0.414141	23.2824	4.51
1817KN410	10.5	BRIWECS	heat	Highbury	BR0205	110	yes	yes	159	156	3	2	49	4	4	0	9.64	155	38.75	5.7	0.408714	28.8785	3.94
1817KN411	10	BRIWECS	heat	Siete Cerros 66	BR0206	110	yes	yes	159	155	4	2	45	4	4	0	7.14	126	31.5	4.29	0.39916	19.3	2.85
1817KN412	7	BRIWECS	heat	Siete Cerros 66	BR0206	109	yes	yes	159	155	4	2	48	3	3	0	5.74	92	30.6667	3.46	0.397213	28.4483	2.28
1817KN413	11.5	BRIWECS	heat	Kontrast	BR0207	124	yes	no	171	166	5	1	66	12	10	-2	27.15	309	30.9	19.79	0.271087	23.5338	7.36
1817KN414	11.5	BRIWECS	heat	Kontrast	BR0207	126	yes	no	192	187	5	1	67	9	9	0	29.15	283	31.4444	21.96	0.246655	25.7143	7.19
1817KN415	8.5	BRIWECS	heat	WW 4180	BR0208	125	yes	no	192	175	17	1	57	12	10	-2	19.4	162	16.2	13.17	0.321134	38.2	6.23
1817KN416	12	BRIWECS	heat	WW 4180	BR0208	126	yes	no	193	178	15	1	66	11	11	0	19.66	173	15.7273	13.52	0.312309	35.4348	6.14
1817KN417	9.5	BRIWECS	heat	INTRO 615	BR0209	111	yes	yes	160	157	3	2	46	5	5	0	13.05	206	41.2	8.24	0.368582	23.4756	4.81
1817KN418	7	BRIWECS	heat	INTRO 615	BR0209	115	yes	yes	185	180	5	2	60	5	5	0	12.58	209	41.8	7.32	0.418124	24.717	5.26
1817KN419	9.5	BRIWECS	heat	NS 46/90	BR0210	113	yes	yes	171	160	11	1	70	5	6	1	16.07	117	19.5	11	0.315495	42.549	5.07
1817KN420	9.5	BRIWECS	heat	NS 46/90	BR0210	113	yes	yes	178	159	19	1	75	5	6	1	19.22	132	22	13.59	0.292924	42.5714	5.63
1817KN421	8	BRIWECS	heat	Mex. 17 bb	BR0211	121	yes	no	166	158	8	2	54	16	14	-2	24.13	221	15.7857	17.39	0.27932	30.2475	6.74
1817KN422	8.5	BRIWECS	heat	Mex. 17 bb	BR0211	104	yes	yes	166	158	8	2	80	1	1	0	4.67	59	59	NA	NA	NA	2.14
1817KN423	9	BRIWECS	heat	Lambriego-Inia	BR0212	123	yes	no	168	158	10	2	65	15	10	-5	24.63	271	27.1	17.17	0.302883	25.4583	7.46
1817KN424	9	BRIWECS	heat	Lambriego-Inia	BR0212	123	yes	no	168	161	7	2	57	15	11	-4	24.96	275	25	15.51	0.378606	33.7154	9.45
1817KN425	10.5	BRIWECS	heat	Pegassos	BR0213	124	yes	no	187	180	7	1	77	8	8	0	22.93	171	21.375	17.06	0.255997	33.0464	5.87
1817KN426	8	BRIWECS	heat	Pegassos	BR0213	141	no	no	217	215	2	1	100	12	10	-2	30.21	118	11.8	28.34	0.0619	17.9808	2.09
1817KN427	11.5	BRIWECS	heat	Hybred	BR0214	131	no	no	215	209	6	1	73	21	13	-8	29.31	227	17.4615	25.38	0.134084	17.0588	3.93
1817KN428	8	BRIWECS	heat	Hybred	BR0214	140	no	no	262	220	42	1	66	17	9	-8	30.61	230	25.5556	25.83	0.156158	20.8808	4.78
1817KN429	11.5	BRIWECS	heat	Hyland	BR0215	123	yes	no	192	166	26	1	60	5	5	0	14.53	173	34.6	8.37	0.42395	34.3262	6.16
1817KN430	11	BRIWECS	heat	Hyland	BR0215	122	yes	no	185	171	14	1	44	5	5	0	8.06	91	18.2	5.75	0.2866	24.6875	2.31
1817KN431	8	BRIWECS	heat	Hybery	BR0216	131	no	no	196	182	14	1	67	15	11	-4	27.23	210	19.0909	20.41	0.250459	32.2513	6.82
1817KN432	10.5	BRIWECS	heat	Hybery	BR0216	127	yes	no	217	180	37	1	68	13	11	-2	25.21	213	19.3636	20.41	0.190401	24.0698	4.8
1817KN433	10.5	BRIWECS	heat	Hystar	BR0217	118	yes	yes	171	166	5	1	56	11	11	0	23.81	284	25.8182	14.65	0.384712	31.2595	9.16
1817KN434	11	BRIWECS	heat	Hystar	BR0217	118	yes	yes	178	164	14	1	57	11	11	0	22.76	280	25.4545	13.37	0.412566	32.6275	9.39
1817KN435	12	BRIWECS	heat	Hylux	BR0218	119	yes	yes	182	171	11	1	63	8	8	0	18.43	218	27.25	10.61	0.424308	36.0989	7.82
1817KN436	11.5	BRIWECS	heat	Hylux	BR0218	127	yes	no	222	199	23	1	73	17	9	-8	22.3	126	14	18.73	0.16009	26.6327	3.57
1817KN437	9.5	BRIWECS	heat	Piko	BR0219		no	no	227	215	12	1	67	14	3	-11	28.09	7	2.33333	NA	NA	NA	0.11
1817KN438	10.5	BRIWECS	heat	Piko	BR0219		no	no	215	199	16	NA	60	15	NA	-15	26.06	NA	NA	NA	NA	NA	NA
1817KN439	11	BRIWECS	heat	SUR 99820	BR0220	127	yes	no	192	180	12	1	38	7	6	-1	9.19	55	9.16667	8.06	0.12296	29.7368	1.45
1817KN440	11	BRIWECS	heat	SUR 99820	BR0220	123	yes	no	180	171	9	1	43	8	7	-1	12.63	129	18.4286	9.78	0.225653	21.1957	2.85
1817KN441	12	TROST	heat	Buteo	GW0016	123	yes	no	185	175	10	1	70	9	11	2	21.97	190	17.2727	14.67	0.332271	37.8313	7.3
1817KN442	9	TROST	heat	Buteo	GW0016	124	yes	no	171	163	8	1	59	13	9	-4	17.83	142	15.7778	13.11	0.264722	32.2047	4.72
1817KN443	11	TROST	heat	Certo	GW0022	138	no	no	250	227	23	1	60	10	15	5	24.57	34	2.26667	23.99	0.023606	25.2174	0.97
1817KN444	11	TROST	heat	Certo	GW0022	157	no	no	241	224	17	1	59	11	4	-7	17.57	15	3.75	17.44	0.00739898	21.6667	0.42
1817KN445	9	TROST	heat	Meteor	GW0057	146	no	no	235	229	6	1	44	24	5	-19	17.35	25	5	17.14	0.0121037	16.1538	0.52
1817KN446	10	TROST	heat	Meteor	GW0057	154	no	no	215	206	9	1	48	22	1	-21	19.87	20	20	NA	NA	NA	0.22
1817KN447	11	TROST	heat	Milvus	GW0059	134	no	no	213	199	14	1	46	16	15	-1	18.83	155	10.3333	15.42	0.181094	22.2388	3.41
1817KN448	11	TROST	heat	Milvus	GW0059	137	no	no	203	199	4	1	44	16	12	-4	19.26	136	11.3333	16.09	0.16459	24.1818	3.17
1817KN449	6.5	TROST	heat	Mirage	GW0060	132	no	no	211	201	10	1	51	27	18	-9	27.48	128	7.11111	24.6	0.104803	20.2062	2.88
1817KN450	NA	TROST	heat	Mirage	GW0060	135	no	no	227	209	18	1	51	22	10	-12	17.8	76	7.6	17.08	0.0404494	15.3191	1.14
1817KN451	10.5	TROST	heat	Olivin	GW0065	155	no	no	248	244	4	1	64	15	11	-4	38.99	127	11.5455	35.83	0.0810464	25.9184	3.16
1817KN452	8	TROST	heat	Olivin	GW0065		no	no	250	248	2	1	66	19	12	-7	34.57	77	6.41667	33.27	0.0376049	23.2143	1.78
1817KN453	9	TROST	heat	Julius	GW0103		no	no	303	353	50	1	52	31	11	-20	38.79	36	3.27273	38.51	0.00721836	15.5556	0.8
1817KN454	12	TROST	heat	Julius	GW0103	171	no	no	283	256	27	1	49	31	4	-27	25.98	22	5.5	25.71	0.0103926	14.2105	0.35
1817KN455	9	TROST	heat	Arack	GW0114	144	no	no	252	227	25	1	43	17	7	-10	20.03	136	19.4286	18.37	0.0828757	15.514	2.06
1817KN456	9	TROST	heat	Arack	GW0114	134	no	no	215	194	21	1	56	24	7	-17	16.62	134	19.1429	15.57	0.0631769	11.6667	1.65
1817KN457	9.5	TROST	heat	Balance	GW0124	120	yes	yes	178	171	7	1	46	9	9	0	15.56	231	25.6667	11.16	0.282776	19.1787	4.4
1817KN458	7.5	TROST	heat	Balance	GW0124	120	yes	no	166	157	9	1	43	12	9	-3	15.22	273	30.3333	12.04	0.208936	11.5726	3.18
1817KN459	12	TROST	heat	Boston	GW0127	118	yes	yes	180	164	16	1	51	13	12	-1	22.09	341	28.4167	12.5	0.434133	28.5342	9.59
1817KN460	10.5	TROST	heat	Boston	GW0127	117	yes	yes	203	175	28	1	50	10	12	2	20.45	266	22.1667	12.48	0.389731	31.1588	7.97
1817KN461	10	TROST	heat	Equilibre	GW0142	117	yes	yes	178	163	15	1	44	7	7	0	8.77	140	20	6.45	0.264538	15.3465	2.32
1817KN462	10.5	TROST	heat	Equilibre	GW0142	116	yes	yes	161	158	3	1	46	10	7	-3	11.7	204	29.1429	8.01	0.315385	17.2619	3.69
1817KN463	10.5	TROST	heat	Hourra	GW0153	119	yes	yes	182	171	11	1	50	10	9	-1	14.61	134	14.8889	10.57	0.276523	30.8257	4.04
1817KN464	10	TROST	heat	Hourra	GW0153	119	yes	yes	185	173	12	1	50	13	11	-2	16.53	137	12.4545	12.15	0.264973	30.6838	4.38
1817KN465	10	TROST	heat	Levis	GW0162	119	yes	yes	180	164	16	1	48	7	7	0	13.98	214	30.5714	8.43	0.396996	24.5652	5.55
1817KN466	9	TROST	heat	Levis	GW0162	120	yes	yes	192	171	21	1	49	6	6	0	18.21	152	25.3333	12.83	0.295442	36.9531	5.38
1817KN467	10	TROST	heat	Orvantis	GW0175	118	yes	yes	180	166	14	1	44	7	7	0	11.67	117	16.7143	7.31	0.373608	36.9892	4.36
1817KN468	11.5	TROST	heat	Orvantis	GW0175	119	yes	yes	185	173	12	1	41	10	9	-1	11.98	105	11.6667	8.14	0.320534	36.2626	3.84
1817KN469	9	TROST	heat	Paledor	GW0177	113	yes	yes	165	156	9	1	46	7	5	-2	8.98	118	23.6	5.19	0.422049	31.9101	3.79
1817KN470	11	TROST	heat	Paledor	GW0177	112	yes	yes	178	157	21	1	46	5	5	0	8.77	36	7.2	NA	NA	NA	0.59
1817KN471	10	TROST	heat	PR 22 R 28	GW0180	122	yes	no	203	173	30	1	37	8	8	0	8.7	97	12.125	6.02	0.308046	29.2405	2.68
1817KN472	10.5	TROST	heat	PR 22 R 28	GW0180	120	yes	yes	194	171	23	1	42	13	11	-2	13.87	175	15.9091	8.52	0.385725	30.6536	5.35
1817KN473	5.5	TROST	heat	Pulsar	GW0182	125	yes	no	178	175	3	1	44	14	9	-5	21.36	315	35	13.22	0.381086	25.5	8.14
1817KN474	9	TROST	heat	Pulsar	GW0182	124	yes	no	185	173	12	1	42	15	9	-6	16.71	179	19.8889	12.32	0.262717	25.1408	4.39
1817KN475	7	TROST	heat	Scorpion 25	GW0192	111	yes	yes	196	164	32	1	55	9	8	-1	17.37	260	32.5	8.61	0.504318	34.4495	8.76
1817KN476	9	TROST	heat	Scorpion 25	GW0192	112	yes	yes	185	168	17	1	58	7	7	0	13.03	210	30	7.8	0.401381	25	5.23
1817KN477	10.5	TROST	heat	Semafor	GW0193	119	yes	yes	182	171	11	1	49	10	9	-1	15.02	197	21.8889	9.52	0.366178	28.8757	5.5
1817KN478	8.5	TROST	heat	Semafor	GW0193	119	yes	yes	173	166	7	1	40	11	10	-1	20.4	254	25.4	11.8	0.421569	33.7611	8.6
1817KN479	9	TROST	heat	Tapidor	GW0198	117	yes	yes	184	163	21	1	56	10	9	-1	19.01	227	25.2222	11.4	0.400316	33.2124	7.61
1817KN480	9	TROST	heat	Tapidor	GW0198	117	yes	yes	180	163	17	1	49	8	8	0	14.8	205	25.625	9.2	0.378378	28.0124	5.6
1817KN481	7.5	TROST	heat	Titlis	GW0199	119	yes	yes	178	163	15	1	58	8	8	0	17.08	167	20.875	11.18	0.345433	34.4898	5.9
1817KN482	7.5	TROST	heat	Titlis	GW0199	117	yes	yes	184	161	23	1	74	8	7	-1	18.77	155	22.1429	12.95	0.310069	37.1875	5.82
1817KN483	10.5	TROST	heat	Toisondor	GW0200	118	yes	yes	180	168	12	1	34	11	10	-1	11.47	152	15.2	7.28	0.365301	28.2927	4.19
1817KN484	10	TROST	heat	Toisondor	GW0200	119	yes	yes	191	173	18	1	37	11	12	1	13.94	166	13.8333	9.14	0.344333	29.2199	4.8
1817KN485	10	TROST	heat	Intérêt	GW0206	118	yes	yes	178	162	16	1	48	8	8	0	13.33	166	20.75	8.98	0.326332	24.8485	4.35
1817KN486	10	TROST	heat	Intérêt	GW0206	119	yes	yes	182	166	16	1	59	9	9	0	17.76	210	23.3333	10.22	0.42455	35	7.54
1817KN487	11.5	TROST	heat	Oratorio	GW0214	112	yes	yes	159	155	4	1	47	5	5	0	9.5	163	32.6	5.6	0.410526	23.4127	3.9
1817KN488	7.5	TROST	heat	Oratorio	GW0214	113	yes	yes	160	157	3	1	50	8	7	-1	10.47	172	24.5714	6.58	0.371538	21.7647	3.89
1817KN489	10.5	TROST	heat	Bagou	GW0222	113	yes	yes	164	157	7	1	46	6	6	0	12.39	230	38.3333	8.62	0.304278	15.4839	3.77
1817KN490	10	TROST	heat	Bagou	GW0222	113	yes	yes	163	155	8	1	49	4	4	0	9.82	174	43.5	6.48	0.340122	18.0952	3.34
1817KN491	6.5	TROST	heat	Hereford	GW0233	125	yes	no	182	173	9	1	57	18	13	-5	21.81	350	26.9231	13.67	0.373223	23.0938	8.14
1817KN492	10.5	TROST	heat	Hereford	GW0233	124	yes	no	180	175	5	1	50	16	12	-4	18.77	248	20.6667	13.43	0.284497	22.6066	5.34
1817KN493	10.5	TROST	heat	Capo	GW0247	118	yes	yes	185	163	22	2	76	10	10	0	26.78	289	28.9	15.58	0.418223	38.6275	11.2
1817KN494	9	TROST	heat	Capo	GW0247	118	yes	yes	182	161	21	2	74	7	7	0	21.03	232	33.1429	11.83	0.43747	39.5385	9.2
1817KN495	10	TROST	heat	Corsaire	GW0259	125	yes	no	171	167	4	1	50	10	10	0	18.39	218	21.8	13.01	0.29255	22.5405	5.38
1817KN496	9	TROST	heat	Corsaire	GW0259	122	yes	no	187	173	14	1	58	10	10	0	20.27	260	26	11.4	0.437593	34.6018	8.87
1817KN497	9.5	TROST	heat	Zebeolee	GW0332	121	yes	no	180	171	9	1	48	7	7	0	12.91	113	16.1429	9.13	0.292796	33.1034	3.78
1817KN498	10.5	TROST	heat	Zebeolee	GW0332	121	yes	no	173	166	7	1	45	11	9	-2	20.86	209	23.2222	12.12	0.418984	41.7801	8.74
1817KN499	7.5	TROST	heat	Fregata	GW0268	131	no	no	180	173	7	1	62	8	7	-1	24.97	175	25	18.96	0.240689	34.3662	6.01
1817KN500	9.5	TROST	heat	Fregata	GW0268	126	yes	no	182	173	9	1	72	8	8	0	22.65	178	22.25	16.04	0.291832	36.7347	6.61
1817KN501	12	TROST	heat	Trappe	GW0373	121	yes	no	180	166	14	1	63	9	9	0	20.16	98	10.8889	16.37	0.187996	38.7059	3.79
1817KN502	10.5	TROST	heat	Trappe	GW0373	121	yes	no	180	175	5	1	69	6	8	2	16.46	100	12.5	12.9	0.216282	35.3191	3.56
1817KN503	8.5	TROST	heat	Korweta	GW0272	125	yes	no	192	180	12	1	71	4	5	1	16.67	129	25.8	10.86	0.34853	45	5.81
1817KN504	10.5	TROST	heat	Korweta	GW0272	125	yes	no	192	178	14	1	66	8	8	0	22.14	171	21.375	15.19	0.313911	39.7297	6.95
1817KN505	8.5	TROST	heat	Nateja	GW0279	127	yes	no	199	188	11	1	73	10	8	-2	24.98	221	27.625	17.07	0.316653	35.625	7.91
1817KN506	10.5	TROST	heat	Nateja	GW0279	127	yes	no	215	175	40	1	79	11	10	-1	22.8	168	16.8	16.28	0.285965	37.9104	6.52
1817KN507	8.5	TROST	heat	Rywalka	GW0282	124	yes	no	185	173	12	1	66	12	11	-1	22.13	191	17.3636	15.6	0.295075	33.0488	6.53
1817KN508	9	TROST	heat	Rywalka	GW0282	124	yes	no	195	175	20	1	63	11	11	0	25.77	221	20.0909	17.36	0.326348	36.8586	8.41
1817KN509	9.5	TROST	heat	Sukces	GW0286	109	yes	yes	159	155	4	1	63	4	5	1	13.85	195	39	7.7	0.444043	30.8276	6.15
1817KN510	8.5	TROST	heat	Sukces	GW0286	108	yes	yes	163	156	7	1	66	5	4	-1	7.99	149	37.25	4.7	0.411765	18.2353	3.29
1817KN511	7	TROST	heat	Tonacja	GW0287	122	yes	no	185	182	3	1	91	8	10	2	22.84	213	21.3	14.91	0.347198	37.1585	7.93
1817KN512	12	TROST	heat	Tonacja	GW0287	123	yes	no	196	173	23	1	78	10	11	1	26.32	217	19.7273	17.19	0.346884	42.3834	9.13
1817KN513	10	TROST	heat	Gulliver	GW0315	121	yes	no	182	173	9	1	45	8	6	-2	9.59	153	25.5	6.57	0.314911	20.3279	3.02
1817KN514	8	TROST	heat	Gulliver	GW0315	122	yes	no	187	171	16	1	44	7	7	0	10.27	148	21.1429	7.21	0.297955	20.7801	3.06
1817KN515	11	TROST	heat	Humber	GW0316	123	yes	no	194	182	12	1	42	9	9	0	18.29	182	20.2222	11.82	0.353745	35.8784	6.47
1817KN516	8.5	TROST	heat	Humber	GW0316	122	yes	no	194	180	14	1	43	15	11	-4	21.56	224	20.3636	14.69	0.318646	30.3175	6.87
1817KN517	11	TROST	heat	Istabraq	GW0318	119	yes	yes	178	166	12	1	45	7	7	0	15.53	219	31.2857	8.73	0.437862	30.6486	6.8
1817KN518	10	TROST	heat	Istabraq	GW0318	118	yes	yes	185	164	21	1	49	7	6	-1	18.75	212	35.3333	10.61	0.434133	38.9831	8.14
1817KN519	11.5	TROST	heat	Musketeer	GW0324	122	yes	no	192	173	19	1	41	10	9	-1	14.93	165	18.3333	10.06	0.326189	29.4839	4.87
1817KN520	9.5	TROST	heat	Musketeer	GW0324	120	yes	no	192	175	17	1	42	13	12	-1	16.31	113	9.41667	12.78	0.216432	30.8	3.53

## Sheet: 369 plants BBCH during imaging
Plant ID	9 plant IDS Fig. 6	104 plant IDS Fig.8	Genotype	both reps of same genotype were working	Set	treatment	Cultivar	ME.length	BBCH55 in DAS	Mat.DAS	Senesc.DAS	Time_SenesctoMat.DAS	Awns	PlantH	TNend30.DAS125	EarN	TN_Inc30toMat	Pl.BM	Pl.GN	Pl.GPE	Pl.Straw	Pl.HI	Pl.TKW	Pl.GW
1817KN167		yes	BR084	2 out of 2 successful	BRIWECS	heat	Maris Huntsman	10	119	178	173	5	1	66	12	10	-2	22.44	266	26.6	14.78	0.341355	29.3074	7.66
1817KN168		yes	BR084	2 out of 2 successful	BRIWECS	heat	Maris Huntsman	9.5	119	174	171	3	1	63	8	8	0	23.22	292	36.5	13.81	0.405254	31.6031	9.41
1817KN229		yes	BR0115	2 out of 2 successful	BRIWECS	heat	Xanthippe	8.5	118	178	166	12	1	75	8	8	0	24.47	213	26.625	15.39	0.371067	43.0435	9.08
1817KN230		yes	BR0115	2 out of 2 successful	BRIWECS	heat	Xanthippe	9.5	120	187	173	14	1	57	9	9	0	11.15	114	12.6667	7.53	0.324664	30.5208	3.62
1817KN245		yes	BR0123	2 out of 2 successful	BRIWECS	heat	Helios	8	117	194	182	12	1	57	7	9	2	20.84	244	27.1111	12.13	0.417946	35.4	8.71
1817KN246		yes	BR0123	2 out of 2 successful	BRIWECS	heat	Helios	9	120	185	178	7	1	59	6	8	2	18.32	197	24.625	11.25	0.385917	34.8214	7.07
1817KN339		yes	BR0170	2 out of 2 successful	BRIWECS	heat	Centurk	8.5	116	171	158	13	2	78	6	6	0	14.72	145	24.1667	9.68	0.342391	35.0427	5.04
1817KN340		yes	BR0170	2 out of 2 successful	BRIWECS	heat	Centurk	8.5	115	166	158	8	2	77	8	8	0	15.51	206	25.75	9.08	0.414571	31.092	6.43
1817KN341		yes	BR0171	2 out of 2 successful	BRIWECS	heat	NS 22/92	9	115	159	155	4	2	64	8	8	0	16.77	229	28.625	10.89	0.350626	23.9665	5.88
1817KN342		yes	BR0171	2 out of 2 successful	BRIWECS	heat	NS 22/92	13.5	114	160	156	4	2	72	6	6	0	12.38	175	29.1667	7.9	0.361874	22.3404	4.48
1817KN343		yes	BR0172	2 out of 2 successful	BRIWECS	heat	Benni multifloret	8.5	118	161	158	3	2	82	3	3	0	9.81	86	28.6667	6.88	0.298675	30	2.93
1817KN344		yes	BR0172	2 out of 2 successful	BRIWECS	heat	Benni multifloret	8.5	116	192	168	24	2	77	4	7	3	19.28	160	22.8571	14.11	0.268154	29.5098	5.17
1817KN345		yes	BR0173	2 out of 2 successful	BRIWECS	heat	Hope	10.5	117	199	189	10	1	76	6	8	2	16.48	89	11.125	13.07	0.206917	39.3827	3.41
1817KN346		yes	BR0173	2 out of 2 successful	BRIWECS	heat	Hope	10.5	116	182	171	11	1	87	8	10	2	18.47	98	9.8	14.86	0.195452	38.0519	3.61
1817KN347		yes	BR0174	2 out of 2 successful	BRIWECS	heat	Vel	9	117	182	175	7	1	87	6	8	2	19.25	98	12.25	15.4	0.2	38.0952	3.85
1817KN348		yes	BR0174	2 out of 2 successful	BRIWECS	heat	Vel	10.5	116	180	173	7	1	81	6	8	2	18	101	12.625	14.02	0.221111	39.2391	3.98
1817KN349		yes	BR0175	2 out of 2 successful	BRIWECS	heat	Phoenix	9	112	173	158	15	1	92	6	7	1	18.64	149	21.2857	11.7	0.372318	46.6393	6.94
1817KN350		yes	BR0175	2 out of 2 successful	BRIWECS	heat	Phoenix	10.5	113	185	178	7	1	101	6	8	2	19.21	180	22.5	11.44	0.404477	43.1098	7.77
1817KN357		yes	BR0179	2 out of 2 successful	BRIWECS	heat	Apache	8.5	115	182	158	24	1	57	7	7	0	13.42	152	21.7143	8.44	0.371088	32.2308	4.98
1817KN358		yes	BR0179	2 out of 2 successful	BRIWECS	heat	Apache	11.5	114	178	158	20	1	54	8	8	0	13.25	115	14.375	9.17	0.307925	36.087	4.08
1817KN361		yes	BR0181	2 out of 2 successful	BRIWECS	heat	Isengrain	12.5	115	182	178	4	2	66	9	10	1	23.89	250	25	14.18	0.406446	39.7561	9.71
1817KN362		yes	BR0181	2 out of 2 successful	BRIWECS	heat	Isengrain	8	114	169	160	9	2	47	6	6	0	12.05	108	18	8.57	0.288797	34.5	3.48
1817KN363		yes	BR0182	2 out of 2 successful	BRIWECS	heat	Alixan	6.5	116	175	166	9	1	44	11	9	-2	15.51	212	23.5556	10.65	0.313346	23.6686	4.86
1817KN364		yes	BR0182	2 out of 2 successful	BRIWECS	heat	Alixan	7	119	178	171	7	1	45	10	9	-1	16.19	241	26.7778	10.84	0.330451	21.7209	5.35
1817KN367		yes	BR0184	2 out of 2 successful	BRIWECS	heat	Renesansa	10.5	115	166	158	8	1	50	3	3	0	12.55	134	44.6667	7.81	0.377689	36.75	4.74
1817KN368		yes	BR0184	2 out of 2 successful	BRIWECS	heat	Renesansa	12	111	166	158	8	1	62	4	4	0	14.85	141	35.25	9.23	0.378451	38.8235	5.62
1817KN369		yes	BR0185	2 out of 2 successful	BRIWECS	heat	Tremie	8	117	185	161	24	1	53	9	9	0	13.76	187	20.7778	9.61	0.301599	21.8868	4.15
1817KN370		yes	BR0185	2 out of 2 successful	BRIWECS	heat	Tremie	9.5	117	166	158	8	1	41	7	7	0	10.36	154	22	8.73	0.157336	11.8116	1.87
1817KN371		yes	BR0186	2 out of 2 successful	BRIWECS	heat	KWS Ferrum	10	118	180	164	16	1	56	8	9	1	18.2	187	20.7778	11.9	0.346154	34.726	6.3
1817KN372		yes	BR0186	2 out of 2 successful	BRIWECS	heat	KWS Ferrum	10	115	178	173	5	1	55	9	10	1	19.34	204	20.4	11.62	0.399173	37.7473	7.72
1817KN373	ja	yes	BR0187	2 out of 2 successful	BRIWECS	heat	Triple Dirk "S"	7	107	159	156	3	2	55	6	6	0	8.69	137	22.8333	4.58	0.472957	28.6842	4.11
1817KN374	ja	yes	BR0187	2 out of 2 successful	BRIWECS	heat	Triple Dirk "S"	8	107	159	157	2	2	58	5	5	0	8.32	156	31.2	5.05	0.393029	21.0236	3.27
1817KN377		yes	BR0189	2 out of 2 successful	BRIWECS	heat	Soissons	8.5	113	167	160	7	2	47	6	6	0	11.55	183	30.5	6.98	0.395671	24.4595	4.57
1817KN378		yes	BR0189	2 out of 2 successful	BRIWECS	heat	Soissons	8.5	111	163	157	6	2	51	5	5	0	12	196	39.2	7.12	0.406667	24.1558	4.88
1817KN379		yes	BR0190	2 out of 2 successful	BRIWECS	heat	BCD 1302/83	9.5	117	161	158	3	2	45	9	9	0	13.75	85	9.44444	11.18	0.186909	28.5484	2.57
1817KN380		yes	BR0190	2 out of 2 successful	BRIWECS	heat	BCD 1302/83	8	117	180	175	5	2	46	9	9	0	15.36	95	10.5556	12.62	0.178385	27.5	2.74
1817KN381		yes	BR0191	2 out of 2 successful	BRIWECS	heat	Arlequin	9.5	119	185	175	10	1	54	19	14	-5	19.01	223	15.9286	13.98	0.264598	22.8497	5.03
1817KN382		yes	BR0191	2 out of 2 successful	BRIWECS	heat	Arlequin	10	120	193	182	11	1	44	16	16	0	20.01	206	12.875	14.52	0.274363	26.1957	5.49
1817KN385		yes	BR0193	2 out of 2 successful	BRIWECS	heat	Camp Remy	9	119	174	171	3	1	63	7	8	1	16.89	171	21.375	11.12	0.341622	33.2895	5.77
1817KN386		yes	BR0193	2 out of 2 successful	BRIWECS	heat	Camp Remy	10.5	120	178	171	7	1	61	7	7	0	12.45	134	19.1429	9.33	0.250602	22.8571	3.12
1817KN387		yes	BR0194	2 out of 2 successful	BRIWECS	heat	Cajeme 71	9	112	161	157	4	2	56	5	5	0	9.59	90	18	6.37	0.335766	34.5614	3.22
1817KN388		yes	BR0194	2 out of 2 successful	BRIWECS	heat	Cajeme 71	8.5	112	161	156	5	2	53	4	4	0	8.05	96	24	5.13	0.362733	27.6712	2.92
1817KN391		yes	BR0196	2 out of 2 successful	BRIWECS	heat	Ivanka	10	112	166	158	8	1	62	8	9	1	16.92	136	15.1111	11.87	0.298463	36.9492	5.05
1817KN392		yes	BR0196	2 out of 2 successful	BRIWECS	heat	Ivanka	8.5	120	193	180	13	1	54	8	11	3	13.62	160	14.5455	9.97	0.267988	21.9118	3.65
1817KN393		yes	BR0197	2 out of 2 successful	BRIWECS	heat	Pobeda	10	115	166	157	9	1	57	7	7	0	12.4	79	11.2857	9.42	0.240323	36.3492	2.98
1817KN394		yes	BR0197	2 out of 2 successful	BRIWECS	heat	Pobeda	8	113	178	162	16	1	54	6	5	-1	12.93	75	15	9.98	0.228152	39.3103	2.95
1817KN395		yes	BR0198	2 out of 2 successful	BRIWECS	heat	NS 66/92	11	114	161	156	5	1	55	7	7	0	13.04	108	15.4286	9.01	0.309049	38.5135	4.03
1817KN396		yes	BR0198	2 out of 2 successful	BRIWECS	heat	NS 66/92	10.5	112	159	155	4	1	55	7	7	0	15.62	181	25.8571	9.06	0.419974	35.1974	6.56
1817KN403		yes	BR0202	2 out of 2 successful	BRIWECS	heat	Muskat	7	119	187	182	5	1	59	7	8	1	20.83	204	25.5	12.45	0.402304	41.5385	8.38
1817KN404		yes	BR0202	2 out of 2 successful	BRIWECS	heat	Muskat	7.5	119	184	173	11	1	48	7	6	-1	21.1	194	32.3333	13.23	0.372986	43.2026	7.87
1817KN409	ja	yes	BR0205	2 out of 2 successful	BRIWECS	heat	Highbury	10	109	159	156	3	2	56	4	4	0	10.89	174	43.5	6.38	0.414141	23.2824	4.51
1817KN410		yes	BR0205	2 out of 2 successful	BRIWECS	heat	Highbury	10.5	110	159	156	3	2	49	4	4	0	9.64	155	38.75	5.7	0.408714	28.8785	3.94
1817KN411		yes	BR0206	2 out of 2 successful	BRIWECS	heat	Siete Cerros 66	10	110	159	155	4	2	45	4	4	0	7.14	126	31.5	4.29	0.39916	19.3	2.85
1817KN412	ja	yes	BR0206	2 out of 2 successful	BRIWECS	heat	Siete Cerros 66	7	109	159	155	4	2	48	3	3	0	5.74	92	30.6667	3.46	0.397213	28.4483	2.28
1817KN417		yes	BR0209	2 out of 2 successful	BRIWECS	heat	INTRO 615	9.5	111	160	157	3	2	46	5	5	0	13.05	206	41.2	8.24	0.368582	23.4756	4.81
1817KN418		yes	BR0209	2 out of 2 successful	BRIWECS	heat	INTRO 615	7	115	185	180	5	2	60	5	5	0	12.58	209	41.8	7.32	0.418124	24.717	5.26
1817KN419		yes	BR0210	2 out of 2 successful	BRIWECS	heat	NS 46/90	9.5	113	171	160	11	1	70	5	6	1	16.07	117	19.5	11	0.315495	42.549	5.07
1817KN420		yes	BR0210	2 out of 2 successful	BRIWECS	heat	NS 46/90	9.5	113	178	159	19	1	75	5	6	1	19.22	132	22	13.59	0.292924	42.5714	5.63
1817KN433		yes	BR0217	2 out of 2 successful	BRIWECS	heat	Hystar	10.5	118	171	166	5	1	56	11	11	0	23.81	284	25.8182	14.65	0.384712	31.2595	9.16
1817KN434		yes	BR0217	2 out of 2 successful	BRIWECS	heat	Hystar	11	118	178	164	14	1	57	11	11	0	22.76	280	25.4545	13.37	0.412566	32.6275	9.39
1817KN459		yes	GW0127	2 out of 2 successful	TROST	heat	Boston	12	118	180	164	16	1	51	13	12	-1	22.09	341	28.4167	12.5	0.434133	28.5342	9.59
1817KN460		yes	GW0127	2 out of 2 successful	TROST	heat	Boston	10.5	117	203	175	28	1	50	10	12	2	20.45	266	22.1667	12.48	0.389731	31.1588	7.97
1817KN461		yes	GW0142	2 out of 2 successful	TROST	heat	Equilibre	10	117	178	163	15	1	44	7	7	0	8.77	140	20	6.45	0.264538	15.3465	2.32
1817KN462		yes	GW0142	2 out of 2 successful	TROST	heat	Equilibre	10.5	116	161	158	3	1	46	10	7	-3	11.7	204	29.1429	8.01	0.315385	17.2619	3.69
1817KN463		yes	GW0153	2 out of 2 successful	TROST	heat	Hourra	10.5	119	182	171	11	1	50	10	9	-1	14.61	134	14.8889	10.57	0.276523	30.8257	4.04
1817KN464		yes	GW0153	2 out of 2 successful	TROST	heat	Hourra	10	119	185	173	12	1	50	13	11	-2	16.53	137	12.4545	12.15	0.264973	30.6838	4.38
1817KN465		yes	GW0162	2 out of 2 successful	TROST	heat	Levis	10	119	180	164	16	1	48	7	7	0	13.98	214	30.5714	8.43	0.396996	24.5652	5.55
1817KN466		yes	GW0162	2 out of 2 successful	TROST	heat	Levis	9	120	192	171	21	1	49	6	6	0	18.21	152	25.3333	12.83	0.295442	36.9531	5.38
1817KN467		yes	GW0175	2 out of 2 successful	TROST	heat	Orvantis	10	118	180	166	14	1	44	7	7	0	11.67	117	16.7143	7.31	0.373608	36.9892	4.36
1817KN468		yes	GW0175	2 out of 2 successful	TROST	heat	Orvantis	11.5	119	185	173	12	1	41	10	9	-1	11.98	105	11.6667	8.14	0.320534	36.2626	3.84
1817KN469		yes	GW0177	2 out of 2 successful	TROST	heat	Paledor	9	113	165	156	9	1	46	7	5	-2	8.98	118	23.6	5.19	0.422049	31.9101	3.79
1817KN470		yes	GW0177	2 out of 2 successful	TROST	heat	Paledor	11	112	178	157	21	1	46	5	5	0	8.77	36	7.2	NA	NA	NA	0.59
1817KN475		yes	GW0192	2 out of 2 successful	TROST	heat	Scorpion 25	7	111	196	164	32	1	55	9	8	-1	17.37	260	32.5	8.61	0.504318	34.4495	8.76
1817KN476		yes	GW0192	2 out of 2 successful	TROST	heat	Scorpion 25	9	112	185	168	17	1	58	7	7	0	13.03	210	30	7.8	0.401381	25	5.23
1817KN477		yes	GW0193	2 out of 2 successful	TROST	heat	Semafor	10.5	119	182	171	11	1	49	10	9	-1	15.02	197	21.8889	9.52	0.366178	28.8757	5.5
1817KN478		yes	GW0193	2 out of 2 successful	TROST	heat	Semafor	8.5	119	173	166	7	1	40	11	10	-1	20.4	254	25.4	11.8	0.421569	33.7611	8.6
1817KN479		yes	GW0198	2 out of 2 successful	TROST	heat	Tapidor	9	117	184	163	21	1	56	10	9	-1	19.01	227	25.2222	11.4	0.400316	33.2124	7.61
1817KN480		yes	GW0198	2 out of 2 successful	TROST	heat	Tapidor	9	117	180	163	17	1	49	8	8	0	14.8	205	25.625	9.2	0.378378	28.0124	5.6
1817KN481		yes	GW0199	2 out of 2 successful	TROST	heat	Titlis	7.5	119	178	163	15	1	58	8	8	0	17.08	167	20.875	11.18	0.345433	34.4898	5.9
1817KN482		yes	GW0199	2 out of 2 successful	TROST	heat	Titlis	7.5	117	184	161	23	1	74	8	7	-1	18.77	155	22.1429	12.95	0.310069	37.1875	5.82
1817KN483		yes	GW0200	2 out of 2 successful	TROST	heat	Toisondor	10.5	118	180	168	12	1	34	11	10	-1	11.47	152	15.2	7.28	0.365301	28.2927	4.19
1817KN484		yes	GW0200	2 out of 2 successful	TROST	heat	Toisondor	10	119	191	173	18	1	37	11	12	1	13.94	166	13.8333	9.14	0.344333	29.2199	4.8
1817KN485		yes	GW0206	2 out of 2 successful	TROST	heat	Intérêt	10	118	178	162	16	1	48	8	8	0	13.33	166	20.75	8.98	0.326332	24.8485	4.35
1817KN486		yes	GW0206	2 out of 2 successful	TROST	heat	Intérêt	10	119	182	166	16	1	59	9	9	0	17.76	210	23.3333	10.22	0.42455	35	7.54
1817KN487		yes	GW0214	2 out of 2 successful	TROST	heat	Oratorio	11.5	112	159	155	4	1	47	5	5	0	9.5	163	32.6	5.6	0.410526	23.4127	3.9
1817KN488		yes	GW0214	2 out of 2 successful	TROST	heat	Oratorio	7.5	113	160	157	3	1	50	8	7	-1	10.47	172	24.5714	6.58	0.371538	21.7647	3.89
1817KN489		yes	GW0222	2 out of 2 successful	TROST	heat	Bagou	10.5	113	164	157	7	1	46	6	6	0	12.39	230	38.3333	8.62	0.304278	15.4839	3.77
1817KN490		yes	GW0222	2 out of 2 successful	TROST	heat	Bagou	10	113	163	155	8	1	49	4	4	0	9.82	174	43.5	6.48	0.340122	18.0952	3.34
1817KN493		yes	GW0247	2 out of 2 successful	TROST	heat	Capo	10.5	118	185	163	22	2	76	10	10	0	26.78	289	28.9	15.58	0.418223	38.6275	11.2
1817KN494		yes	GW0247	2 out of 2 successful	TROST	heat	Capo	9	118	182	161	21	2	74	7	7	0	21.03	232	33.1429	11.83	0.43747	39.5385	9.2
1817KN509	ja	yes	GW0286	2 out of 2 successful	TROST	heat	Sukces	9.5	109	159	155	4	1	63	4	5	1	13.85	195	39	7.7	0.444043	30.8276	6.15
1817KN510	ja	yes	GW0286	2 out of 2 successful	TROST	heat	Sukces	8.5	108	163	156	7	1	66	5	4	-1	7.99	149	37.25	4.7	0.411765	18.2353	3.29
1817KN517		yes	GW0318	2 out of 2 successful	TROST	heat	Istabraq	11	119	178	166	12	1	45	7	7	0	15.53	219	31.2857	8.73	0.437862	30.6486	6.8
1817KN518		yes	GW0318	2 out of 2 successful	TROST	heat	Istabraq	10	118	185	164	21	1	49	7	6	-1	18.75	212	35.3333	10.61	0.434133	38.9831	8.14
1817KN002		no	BR001	none	BRIWECS	heat	Einstein	11.5	123	185	175	10	1	58	11	10	-1	13.9	97	9.7	11.45	0.176259	26.3855	2.45
1817KN003		no	BR002	none	BRIWECS	heat	Oakley	10.5	125	191	175	16	1	41	12	11	-1	14.91	172	15.6364	11.09	0.256204	23.6486	3.82
1817KN004		no	BR002	none	BRIWECS	heat	Oakley	9	124	182	175	7	1	53	11	12	1	20.15	315	26.25	12.15	0.397022	26.037	8
1817KN005		no	BR003	none	BRIWECS	heat	Jafet	11	130	203	195	8	2	43	38	22	-16	24.21	136	6.18182	20.4	0.157373	28.0147	3.81
1817KN007		no	BR004	none	BRIWECS	heat	Claire	10.5	121	178	166	12	1	47	10	10	0	16	196	19.6	12.28	0.2325	19.883	3.72
1817KN008		no	BR004	none	BRIWECS	heat	Claire	7.5	122	171	162	9	1	45	9	9	0	16.81	292	32.4444	10.27	0.389054	22.3413	6.54
1817KN009		no	BR005	none	BRIWECS	heat	Rebell	10	125	203	194	9	1	43	14	12	-2	21.99	209	17.4167	16.29	0.259209	28	5.7
1817KN010		no	BR005	none	BRIWECS	heat	Rebell	7	122	231	222	9	1	51	11	9	-2	15.09	160	17.7778	10.87	0.279655	25.6757	4.22
1817KN011		no	BR006	none	BRIWECS	heat	Memory	8.5	129	224	215	9	1	56	20	15	-5	29.7	340	22.6667	22.81	0.231987	19.8621	6.89
1817KN015		no	BR008	none	BRIWECS	heat	Zappa	9.5	130	203	187	16	1	49	16	12	-4	18.11	166	13.8333	14.43	0.203203	23.0508	3.68
1817KN016		no	BR008	none	BRIWECS	heat	Zappa	10.5	129	192	180	12	1	46	16	10	-6	17.62	163	16.3	12.21	0.307037	33.007	5.41
1817KN017		no	BR009	none	BRIWECS	heat	Chevalier	8	126	203	185	18	1	55	14	14	0	16.74	127	9.07143	13.49	0.194146	25.0435	3.25
1817KN018		no	BR009	none	BRIWECS	heat	Chevalier	10.5	124	180	175	5	1	48	17	15	-2	21.62	264	17.6	14.03	0.351064	28.642	7.59
1817KN019		no	BR010	none	BRIWECS	heat	Gordian	9.5	126	206	182	24	1	52	13	10	-3	26.2	245	24.5	19.07	0.272137	27.767	7.13
1817KN020		no	BR010	none	BRIWECS	heat	Gordian	9.5	122	193	182	11	1	51	8	11	3	29.59	429	39	16.53	0.441365	29.7368	13.06
1817KN021		no	BR011	none	BRIWECS	heat	Mentor	9	129	201	190	11	1	43	19	15	-4	22.5	220	14.6667	15.87	0.294667	29.3814	6.63
1817KN023		no	BR012	none	BRIWECS	heat	Meister	10	128	185	178	7	1	66	12	11	-1	22.53	172	15.6364	16.14	0.283622	37.1333	6.39
1817KN024		no	BR012	none	BRIWECS	heat	Meister	10	130	185	175	10	1	70	10	11	1	23.4	166	15.0909	17.06	0.27094	37.9618	6.34
1817KN027		no	BR014	none	BRIWECS	heat	Brigand	11	125	180	178	2	1	41	8	9	1	15.82	158	17.5556	10.72	0.322377	32.5954	5.1
1817KN028		no	BR014	none	BRIWECS	heat	Brigand	11	127	191	175	16	1	41	8	7	-1	10.89	87	12.4286	8.61	0.209366	30.1639	2.28
1817KN031		no	BR016	none	BRIWECS	heat	Durin	12	127	194	182	12	1	51	16	11	-5	19.99	112	10.1818	16.23	0.188094	32.6437	3.76
1817KN032		no	BR016	none	BRIWECS	heat	Durin	9	126	192	175	17	1	57	8	9	1	18.06	106	11.7778	14.57	0.193245	32.4051	3.49
1817KN033		no	BR017	none	BRIWECS	heat	KWS Pius	9	130	222	211	11	1	60	12	9	-3	16.85	100	11.1111	14.43	0.14362	24.7541	2.42
1817KN041		no	BR021	none	BRIWECS	heat	Desamo	10	127	215	193	22	1	64	14	9	-5	30.17	389	43.2222	19.79	0.34405	25.4734	10.38
1817KN042		no	BR021	none	BRIWECS	heat	Desamo	7.5	129	211	199	12	1	54	9	9	0	26.5	230	25.5556	19.29	0.272075	32.3626	7.21
1817KN048		no	BR024	none	BRIWECS	heat	Kredo	10	129	231	201	30	1	49	10	8	-2	17.06	252	31.5	11.83	0.306565	18.7019	5.23
1817KN051		no	BR026	none	BRIWECS	heat	Patras	9	128	196	182	14	1	58	10	9	-1	17.97	125	13.8889	14	0.220924	32.268	3.97
1817KN053		no	BR027	none	BRIWECS	heat	Götz	10	130	196	188	8	1	64	10	9	-1	25.05	153	17	21.01	0.161277	24.3411	4.04
1817KN054		no	BR027	none	BRIWECS	heat	Götz	10.5	127	203	173	30	1	59	8	7	-1	22.73	241	34.4286	17.31	0.238451	22.5126	5.42
1817KN055		no	BR028	none	BRIWECS	heat	Robigus	10	125	203	192	11	1	45	8	10	2	16.25	150	15	11.9	0.267692	29.0152	4.35
1817KN056		no	BR028	none	BRIWECS	heat	Robigus	13	127	203	182	21	1	44	11	11	0	20.3	255	23.1818	13.53	0.333498	28.1019	6.77
1817KN057		no	BR029	none	BRIWECS	heat	Anapolis	9.5	130	199	196	3	1	43	21	13	-8	20.46	187	14.3846	16.15	0.210655	22.2424	4.31
1817KN059		no	BR030	none	BRIWECS	heat	Solstice	11.5	129	283	248	35	1	48	11	14	3	22.88	230	16.4286	18.3	0.200175	20	4.58
1817KN060		no	BR030	none	BRIWECS	heat	Solstice	10	124	213	182	31	1	64	7	7	0	16.73	165	23.5714	12.31	0.264196	26.0331	4.42
1817KN068		no	BR034	none	BRIWECS	heat	Kometus	12	130	196	190	6	1	47	20	12	-8	21.59	168	14	17.59	0.185271	22.4832	4
1817KN075		no	BR038	none	BRIWECS	heat	Dekan	14	130	182	175	7	1	58	13	13	0	18.53	214	16.4615	12.46	0.327577	29.2063	6.07
1817KN076		no	BR038	none	BRIWECS	heat	Dekan	9	130	185	179	6	1	52	13	11	-2	17.88	179	16.2727	12.67	0.291387	28.2353	5.21
1817KN077		no	BR039	none	BRIWECS	heat	SW Topper	9.5	129	215	209	6	1	71	10	8	-2	23.16	199	24.875	19.36	0.164076	19.0854	3.8
1817KN079		no	BR040	none	BRIWECS	heat	Matrix	8	126	194	182	12	1	55	24	13	-11	21.3	124	9.53846	16.7	0.215962	36.5094	4.6
1817KN080		no	BR040	none	BRIWECS	heat	Matrix	10	127	194	182	12	1	54	15	13	-2	23.4	23	1.76923	NA	NA	NA	0.73
1817KN085		no	BR043	none	BRIWECS	heat	TJB 990-15	11.5	129	185	178	7	1	64	15	8	-7	19.22	101	12.625	15.7	0.183143	34.5122	3.52
1817KN087		no	BR044	none	BRIWECS	heat	Forum	10.5	129	196	193	3	1	50	19	12	-7	20.94	243	20.25	14.37	0.313754	27.0142	6.57
1817KN091		no	BR046	none	BRIWECS	heat	Transit	8.5	130	224	215	9	1	77	30	16	-14	33.7	334	20.875	24.49	0.273294	26.732	9.21
1817KN092		no	BR046	none	BRIWECS	heat	Transit	7.5	130	213	199	14	1	73	24	14	-10	30.02	191	13.6429	26.07	0.131579	20.1212	3.95
1817KN093		no	BR047	none	BRIWECS	heat	Potenzial	8	130	206	184	22	1	54	10	9	-1	13.31	109	12.1111	9.9	0.256198	31.4667	3.41
1817KN094		no	BR047	none	BRIWECS	heat	Potenzial	13.5	129	199	189	10	1	56	11	12	1	21.99	232	19.3333	15.76	0.283311	27.4093	6.23
1817KN095		no	BR048	none	BRIWECS	heat	Gaucho	10.5	123	211	193	18	1	58	13	10	-3	23.91	294	29.4	17.72	0.258887	21.2653	6.19
1817KN096		no	BR048	none	BRIWECS	heat	Gaucho	10.5	121	224	192	32	1	67	8	8	0	24.4	292	36.5	14.7	0.397541	34.08	9.7
1817KN097		no	BR049	none	BRIWECS	heat	Tarso	12.5	128	194	182	12	1	53	13	10	-3	20.95	211	21.1	15.86	0.242959	23.6158	5.09
1817KN098		no	BR049	none	BRIWECS	heat	Tarso	10	129	196	191	5	1	55	16	10	-6	18.35	210	21	13.63	0.257221	22.6087	4.72
1817KN099		no	BR050	none	BRIWECS	heat	Hermann	10.5	124	180	175	5	1	49	13	10	-3	21.38	208	20.8	14.41	0.326006	32.5287	6.97
1817KN100		no	BR050	none	BRIWECS	heat	Hermann	8.5	126	217	211	6	1	56	8	10	2	13.39	83	8.3	11.15	0.167289	26.3793	2.24
1817KN101		no	BR051	none	BRIWECS	heat	Glaucus	14.5	128	196	189	7	1	66	7	9	2	26.82	280	31.1111	17.46	0.348993	32.6531	9.36
1817KN102		no	BR051	none	BRIWECS	heat	Glaucus	10.5	128	180	175	5	1	65	6	7	1	19.61	160	22.8571	14.1	0.280979	33.8843	5.51
1817KN103		no	BR052	none	BRIWECS	heat	Tuareg	11.5	127	194	187	7	1	42	13	10	-3	13.08	122	12.2	10.14	0.224771	23.5632	2.94
1817KN104		no	BR052	none	BRIWECS	heat	Tuareg	12.5	128	193	180	13	1	43	15	9	-6	18.6	123	13.6667	15.26	0.17957	28.0899	3.34
1817KN105		no	BR053	none	BRIWECS	heat	Atomic	10	129	196	187	9	1	45	25	13	-12	22.95	175	13.4615	17.87	0.221351	28.0537	5.08
1817KN106		no	BR053	none	BRIWECS	heat	Atomic	9	128	199	182	17	1	44	21	10	-11	15.92	89	8.9	13.52	0.150754	28.9286	2.4
1817KN107		no	BR054	none	BRIWECS	heat	Tobak	7	126	213	201	12	1	48	10	12	2	20.25	279	23.25	14.6	0.279012	19.2692	5.65
1817KN108		no	BR054	none	BRIWECS	heat	Tobak	9.5	125	193	182	11	1	52	13	13	0	16.54	142	10.9231	13.53	0.181983	21.1224	3.01
1817KN110		no	BR055	none	BRIWECS	heat	Pionier	9.5	130	215	194	21	1	58	20	16	-4	21.88	239	14.9375	16.07	0.265539	24.7442	5.81
1817KN111		no	BR056	none	BRIWECS	heat	Manager	10.5	122	180	173	7	1	64	12	12	0	26.47	272	22.6667	19.53	0.262184	26.7797	6.94
1817KN112		no	BR056	none	BRIWECS	heat	Manager	9	121	178	173	5	1	60	9	9	0	21.22	212	23.5556	14.73	0.305844	29.4565	6.49
1817KN115		no	BR058	none	BRIWECS	heat	Limes	10.5	124	186	180	6	1	53	9	9	0	17.91	89	9.88889	14.74	0.176996	34.9367	3.17
1817KN116		no	BR058	none	BRIWECS	heat	Limes	10	125	185	178	7	1	59	11	11	0	19.06	115	10.4545	15.93	0.164218	24.7778	3.13
1817KN118		no	BR059	none	BRIWECS	heat	Ritmo	12	129	196	189	7	1	51	15	14	-1	22.13	193	13.7857	16.18	0.268866	31.3068	5.95
1817KN119		no	BR060	none	BRIWECS	heat	Kalahari	9.5	121	196	193	3	1	72	8	7	-1	18.78	217	31	11.52	0.386581	32.8415	7.26
1817KN120		no	BR060	none	BRIWECS	heat	Kalahari	10	121	185	173	12	1	67	5	5	0	15.31	188	37.6	8.46	0.44742	36.6667	6.85
1817KN124		no	BR062	none	BRIWECS	heat	Oxal	8.5	128	231	209	22	1	54	17	10	-7	26.12	247	24.7	20.63	0.210184	22	5.49
1817KN125		no	BR063	none	BRIWECS	heat	Zobel	11.5	128	184	173	11	1	48	12	10	-2	17.94	154	15.4	13.4	0.253066	29.8425	4.54
1817KN126		no	BR063	none	BRIWECS	heat	Zobel	8.5	128	180	175	5	1	56	9	8	-1	19.21	198	24.75	12.44	0.352421	34.0642	6.77
1817KN127		no	BR064	none	BRIWECS	heat	Event	9.5	128	185	175	10	1	61	13	10	-3	23.86	248	24.8	14.67	0.385163	37.8802	9.19
1817KN128		no	BR064	none	BRIWECS	heat	Event	10.5	127	192	180	12	1	46	11	9	-2	17.28	151	16.7778	12.41	0.281829	31.4286	4.87
1817KN129		no	BR065	none	BRIWECS	heat	Joker	6	126	196	189	7	1	54	7	7	0	12.36	59	8.42857	11.06	0.105178	30.2326	1.53
1817KN130		no	BR065	none	BRIWECS	heat	Joker	6	126	196	187	9	1	62	17	11	-6	21.71	171	15.5455	16.61	0.234915	32.3333	5.1
1817KN132		no	BR066	none	BRIWECS	heat	Global	11	124	196	191	5	1	66	11	10	-1	26.2	290	29	17.91	0.316412	26.7176	8.29
1817KN133		no	BR067	none	BRIWECS	heat	Elixer	10.5	123	193	187	6	1	60	9	9	0	22.51	353	39.2222	12.88	0.42781	26.6667	9.63
1817KN134		no	BR067	none	BRIWECS	heat	Elixer	8.5	123	185	173	12	1	53	9	8	-1	22.34	315	39.375	13.05	0.415846	29.8846	9.29
1817KN135		no	BR068	none	BRIWECS	heat	Fedor	9.5	126	196	192	4	1	49	10	10	0	24.45	338	33.8	15.38	0.370961	27.8893	9.07
1817KN136		no	BR068	none	BRIWECS	heat	Fedor	13	125	196	182	14	1	51	10	9	-1	18.89	224	24.8889	12.36	0.345686	29.6465	6.53
1817KN138		no	BR069	none	BRIWECS	heat	Türkis	9.5	129	206	193	13	1	62	19	12	-7	28.78	326	27.1667	21.38	0.257123	22.2973	7.4
1817KN141		no	BR071	none	BRIWECS	heat	Greif	11	125	180	171	9	1	53	12	13	1	16.88	153	11.7692	11.84	0.298578	33.5772	5.04
1817KN142		no	BR071	none	BRIWECS	heat	Greif	10.5	126	180	173	7	1	53	14	15	1	20.43	250	16.6667	12.9	0.368576	29.9134	7.53
1817KN143		no	BR072	none	BRIWECS	heat	Esket	10.5	127	206	180	26	1	49	12	10	-2	21	244	24.4	15.19	0.276667	24.0465	5.81
1817KN144		no	BR072	none	BRIWECS	heat	Esket	9	127	206	180	26	1	50	14	11	-3	17.76	140	12.7273	14.23	0.198761	25.2	3.53
1817KN145		no	BR073	none	BRIWECS	heat	Primus	11	125	201	193	8	1	73	12	13	1	25.1	196	15.0769	18.78	0.251793	34.0556	6.32
1817KN146		no	BR073	none	BRIWECS	heat	Primus	11.5	126	222	192	30	1	59	12	12	0	18.2	161	13.4167	14.21	0.219231	25.274	3.99
1817KN148		no	BR074	none	BRIWECS	heat	Skalmeje	12	127	193	180	13	1	49	9	10	1	15.35	144	14.4	10.72	0.301629	32.2764	4.63
1817KN149		no	BR075	none	BRIWECS	heat	Genius	12	122	194	178	16	1	52	10	9	-1	17.58	169	18.7778	11.96	0.319681	32.3333	5.62
1817KN150		no	BR075	none	BRIWECS	heat	Genius	10	123	215	194	21	1	77	9	9	0	20.81	165	18.3333	15.43	0.25853	34.2188	5.38
1817KN151		no	BR076	none	BRIWECS	heat	Enorm	11	127	175	168	7	1	54	8	9	1	18.92	196	21.7778	12.53	0.337738	32.3952	6.39
1817KN152		no	BR076	none	BRIWECS	heat	Enorm	12.5	124	175	168	7	1	52	11	11	0	22.66	250	22.7273	13.72	0.394528	35.2889	8.94
1817KN153		no	BR077	none	BRIWECS	heat	Florian	11	123	185	178	7	1	49	7	9	2	15.36	137	15.2222	11.37	0.259766	29.3023	3.99
1817KN154		no	BR077	none	BRIWECS	heat	Florian	10	123	203	180	23	1	52	7	8	1	14.75	143	17.875	10.88	0.262373	26.9784	3.87
1817KN155		no	BR078	none	BRIWECS	heat	Skater	9	121	184	175	9	1	67	9	9	0	21.93	147	16.3333	16.44	0.250342	37.2222	5.49
1817KN156		no	BR078	none	BRIWECS	heat	Skater	8.5	121	180	175	5	1	75	4	7	3	20.15	148	21.1429	13.63	0.323573	42.9412	6.52
1817KN159		no	BR080	none	BRIWECS	heat	Inspiration	9	125	192	184	8	1	53	14	14	0	27.08	289	20.6429	19.08	0.295421	28.2528	8
1817KN160		no	BR080	none	BRIWECS	heat	Inspiration	10	130	187	182	5	1	63	16	14	-2	19.36	93	6.64286	16.63	0.141012	28.4416	2.73
1817KN163		no	BR082	none	BRIWECS	heat	Ellvis	10	123	167	158	9	1	61	11	11	0	24.78	300	27.2727	15.49	0.374899	29.6578	9.29
1817KN164		no	BR082	none	BRIWECS	heat	Ellvis	13	129	180	171	9	1	66	13	13	0	27.79	363	27.9231	17.25	0.379273	29.0361	10.54
1817KN165		no	BR083	none	BRIWECS	heat	Edgar	13	123	191	173	18	1	51	9	8	-1	19.32	264	33	12.41	0.35766	27.2926	6.91
1817KN166		no	BR083	none	BRIWECS	heat	Edgar	10.5	124	192	175	17	1	55	11	10	-1	19.36	250	25	13.72	0.291322	22.56	5.64
1817KN169		no	BR085	none	BRIWECS	heat	SY Ferry	11	124	201	195	6	1	55	12	13	1	22.1	194	14.9231	16.98	0.231674	26.506	5.12
1817KN170		no	BR085	none	BRIWECS	heat	SY Ferry	10.5	123	192	180	12	1	50	12	14	2	23.12	235	16.7857	15.68	0.321799	31.4563	7.44
1817KN171		no	BR086	none	BRIWECS	heat	Landsknecht	11	126	199	189	10	1	58	12	13	1	21.61	138	10.6154	16.05	0.257288	40.3101	5.56
1817KN172		no	BR086	none	BRIWECS	heat	Landsknecht	9.5	125	203	195	8	1	52	15	12	-3	21.11	107	8.91667	17.75	0.159166	29.125	3.36
1817KN173		no	BR087	none	BRIWECS	heat	Sponsor	9	121	182	178	4	1	67	7	8	1	16.07	77	9.625	13.08	0.186061	37.9688	2.99
1817KN174		no	BR087	none	BRIWECS	heat	Sponsor	9.5	122	178	173	5	1	51	15	12	-3	20.13	198	16.5	13.79	0.314953	32.071	6.34
1817KN176		no	BR088	none	BRIWECS	heat	Impression	12	129	194	182	12	1	69	11	10	-1	22.15	128	12.8	18.08	0.183747	30.6796	4.07
1817KN177		no	BR089	none	BRIWECS	heat	Winnetou	9.5	121	166	158	8	1	66	9	9	0	21.8	267	29.6667	14.6	0.330275	25.6	7.2
1817KN178		no	BR089	none	BRIWECS	heat	Winnetou	9.5	120	180	171	9	1	70	5	5	0	17.47	191	38.2	9.48	0.457355	41.2752	7.99
1817KN179		no	BR090	none	BRIWECS	heat	Toronto	9.5	122	178	175	3	1	57	10	10	0	19.17	213	21.3	13.11	0.316119	28.6243	6.06
1817KN180		no	BR090	none	BRIWECS	heat	Toronto	11.5	123	178	173	5	1	60	12	12	0	22.54	236	19.6667	16.08	0.286602	27.2897	6.46
1817KN181		no	BR091	none	BRIWECS	heat	Torrild	9	127	206	192	14	1	52	15	10	-5	21.57	213	21.3	14.75	0.31618	33.9264	6.82
1817KN183		no	BR092	none	BRIWECS	heat	Contra	10.5	127	182	180	2	1	64	20	12	-8	21.19	183	15.25	16.16	0.237376	26.2937	5.03
1817KN184		no	BR092	none	BRIWECS	heat	Contra	10	126	191	180	11	1	49	15	9	-6	12.57	146	16.2222	11.4	0.0930788	10.0862	1.8
1817KN189		no	BR095	none	BRIWECS	heat	KWS Cobalt	8.5	124	193	180	13	1	50	18	13	-5	22.22	283	21.7692	14.97	0.326283	25.6078	7.25
1817KN190		no	BR095	none	BRIWECS	heat	KWS Cobalt	9	125	185	175	10	1	48	15	12	-3	19.5	190	15.8333	14.24	0.269744	27.6842	5.26
1817KN191		no	BR096	none	BRIWECS	heat	Tommi	8	130	231	222	9	1	47	18	13	-5	20.44	160	12.3077	16.85	0.175636	23.5088	3.59
1817KN197		no	BR099	none	BRIWECS	heat	JB Asano	8.5	125	185	175	10	1	62	26	10	-16	15.98	71	7.1	13.61	0.14831	36.0465	2.37
1817KN199		no	BR0100	none	BRIWECS	heat	Kerubino	13	129	199	188	11	1	63	15	12	-3	27.84	180	15	22.7	0.184626	30.3333	5.14
1817KN201		no	BR0101	none	BRIWECS	heat	Arktis	9.5	129	215	199	16	1	73	12	9	-3	26.13	123	13.6667	23.19	0.112514	20.6098	2.94
1817KN202		no	BR0101	none	BRIWECS	heat	Arktis	10	128	222	201	21	1	62	11	8	-3	25.8	167	20.875	21.48	0.167442	23.1538	4.32
1817KN203		no	BR0102	none	BRIWECS	heat	Urban	7.5	130	196	192	4	1	79	7	9	2	27.08	138	15.3333	22.92	0.153619	31.8447	4.16
1817KN204		no	BR0102	none	BRIWECS	heat	Urban	9	130	201	187	14	1	76	8	7	-1	26.25	109	15.5714	23.28	0.113143	27.2477	2.97
1817KN205		no	BR0103	none	BRIWECS	heat	Orestis	9	124	201	184	17	1	65	7	7	0	24.08	160	22.8571	17.44	0.275748	41.129	6.64
1817KN206		no	BR0103	none	BRIWECS	heat	Orestis	13	126	196	192	4	1	72	6	8	2	24.8	185	23.125	16.35	0.340726	45.4938	8.45
1817KN207		no	BR0104	none	BRIWECS	heat	Flair	8	124	215	184	31	1	73	8	7	-1	23.25	207	29.5714	15.14	0.348817	38.4444	8.11
1817KN208		no	BR0104	none	BRIWECS	heat	Flair	12	127	211	201	10	1	64	13	11	-2	31.28	319	29	23.56	0.246803	25.0741	7.72
1817KN216		no	BR0108	none	BRIWECS	heat	Herzog	11	129	193	185	8	1	64	5	6	1	24.1	219	36.5	14.9	0.381743	42.1348	9.2
1817KN219		no	BR0110	none	BRIWECS	heat	Tabor	7.5	124	174	166	8	1	80	8	7	-1	22.68	238	34	16.53	0.271164	25.8559	6.15
1817KN220		no	BR0110	none	BRIWECS	heat	Tabor	8.5	122	185	178	7	1	68	6	7	1	17.56	106	15.1429	13.6	0.225513	37.0652	3.96
1817KN221		no	BR0111	none	BRIWECS	heat	Terrier	12.5	127	196	187	9	1	68	17	13	-4	34.21	249	19.1538	25.79	0.246127	33.5484	8.42
1817KN222		no	BR0111	none	BRIWECS	heat	Terrier	9.5	126	192	173	19	1	63	7	7	0	22.6	244	34.8571	13.26	0.413274	37.6812	9.34
1817KN223		no	BR0112	none	BRIWECS	heat	Magister	9	122	178	175	3	1	77	9	7	-2	21.68	196	28	15.27	0.295664	32.2989	6.41
1817KN224		no	BR0112	none	BRIWECS	heat	Magister	8.5	125	171	168	3	1	80	10	10	0	28.91	260	26	21.44	0.258388	29.6281	7.47
1817KN225		no	BR0113	none	BRIWECS	heat	Altos	11	129	211	199	12	1	65	7	7	0	24.38	162	23.1429	18.73	0.231747	34.3066	5.65
1817KN226		no	BR0113	none	BRIWECS	heat	Altos	8	130	215	203	12	1	74	11	10	-1	32.04	236	23.6	27.07	0.155119	21.4146	4.97
1817KN231		no	BR0116	none	BRIWECS	heat	Avenir	8.5	126	192	175	17	1	61	12	13	1	23.51	253	19.4615	14.24	0.3943	36.3755	9.27
1817KN232		no	BR0116	none	BRIWECS	heat	Avenir	11	126	203	180	23	1	58	10	11	1	19.42	153	13.9091	14.31	0.263131	33.0303	5.11
1817KN233		no	BR0117	none	BRIWECS	heat	Pantus	10.5	122	168	166	2	1	69	9	9	0	22.37	216	24	17.38	0.223067	23.6816	4.99
1817KN234		no	BR0117	none	BRIWECS	heat	Pantus	11	124	213	195	18	1	82	10	10	0	26.73	207	20.7	20.14	0.246539	30.8696	6.59
1817KN235		no	BR0118	none	BRIWECS	heat	Drifter	12.5	124	185	175	10	1	69	6	6	0	19.98	196	32.6667	11.95	0.401902	41.5385	8.03
1817KN236		no	BR0118	none	BRIWECS	heat	Drifter	9.5	124	171	164	7	1	70	9	10	1	22.02	248	24.8	14.25	0.352861	31.4554	7.77
1817KN237		no	BR0119	none	BRIWECS	heat	Joss	10.5	127	185	161	24	1	82	13	5	-8	23.97	145	29	20.69	0.136838	23.25	3.28
1817KN238		no	BR0119	none	BRIWECS	heat	Joss	9.5	121	171	164	7	1	71	11	9	-2	27.66	242	26.8889	18.21	0.341649	38.5646	9.45
1817KN239		no	BR0120	none	BRIWECS	heat	Kranich	7	129	196	182	14	1	69	4	6	2	21.07	217	36.1667	12.97	0.384433	36.2722	8.1
1817KN240		no	BR0120	none	BRIWECS	heat	Kranich	10	128	192	175	17	1	66	7	7	0	19.73	151	21.5714	14.4	0.270147	34.5238	5.33
1817KN243		no	BR0122	none	BRIWECS	heat	Discus	8.5	124	192	180	12	1	65	9	10	1	17.75	187	18.7	11.73	0.339155	31.8605	6.02
1817KN244		no	BR0122	none	BRIWECS	heat	Discus	11	124	193	182	11	1	72	13	14	1	26.13	281	20.0714	16.95	0.35132	32.5896	9.18
1817KN247		no	BR0124	none	BRIWECS	heat	Obelisk	10.5	123	174	162	12	1	68	6	7	1	21.3	205	29.2857	14.59	0.315023	30.5422	6.71
1817KN248		no	BR0124	none	BRIWECS	heat	Obelisk	9	125	171	164	7	1	69	8	8	0	19.94	205	25.625	13.76	0.30993	30.5978	6.18
1817KN249		no	BR0125	none	BRIWECS	heat	Magnus	9.5	125	185	180	5	1	64	6	10	4	19.48	215	21.5	12.95	0.335216	31.2963	6.53
1817KN250		no	BR0125	none	BRIWECS	heat	Magnus	12.5	124	185	180	5	1	74	11	11	0	25.47	263	23.9091	15.37	0.396545	38.3264	10.1
1817KN251		no	BR0126	none	BRIWECS	heat	Disponent	9.5	126	215	201	14	1	73	10	9	-1	27.68	237	26.3333	20.91	0.244581	29.8985	6.77
1817KN252		no	BR0126	none	BRIWECS	heat	Disponent	10	130	231	201	30	1	66	9	10	1	20.8	117	11.7	18.25	0.122596	20.625	2.55
1817KN253		no	BR0127	none	BRIWECS	heat	Tambor	10.5	123	191	173	18	1	67	14	9	-5	20.57	154	17.1111	15.66	0.238697	30.4412	4.91
1817KN254		no	BR0127	none	BRIWECS	heat	Tambor	10.5	126	180	175	5	1	70	13	10	-3	20.08	99	9.9	17.29	0.138944	28.1081	2.79
1817KN256		no	BR0128	none	BRIWECS	heat	Boxer	9	130	213	193	20	1	59	12	9	-3	24.23	273	30.3333	15.69	0.352456	30.5691	8.54
1817KN257		no	BR0129	none	BRIWECS	heat	Sokrates	9.5	122	180	175	5	1	67	9	9	0	23.16	222	24.6667	14.89	0.357081	36.8306	8.27
1817KN258		no	BR0129	none	BRIWECS	heat	Sokrates	7.5	122	180	173	7	1	72	10	9	-1	25.78	273	30.3333	16.1	0.375485	35.249	9.68
1817KN259		no	BR0130	none	BRIWECS	heat	Carisuper	7.5	130	215	195	20	1	77	8	7	-1	26.3	189	27	21.7	0.174905	23.7342	4.6
1817KN260		no	BR0130	none	BRIWECS	heat	Carisuper	9.5	124	185	175	10	1	80	7	7	0	20.54	143	20.4286	15.51	0.244888	35.6452	5.03
1817KN263		no	BR0132	none	BRIWECS	heat	Alves	7	124	178	175	3	1	56	11	11	0	17.47	186	16.9091	12.1	0.307384	28.7342	5.37
1817KN264		no	BR0132	none	BRIWECS	heat	Alves	10	126	187	182	5	1	68	14	13	-1	20.09	140	10.7692	16.04	0.201593	29.8496	4.05
1817KN267		no	BR0134	none	BRIWECS	heat	Alidos	11.5	128	185	180	5	1	78	12	9	-3	24.71	100	11.1111	22.45	0.0914609	18.4848	2.26
1817KN268		no	BR0134	none	BRIWECS	heat	Alidos	7.5	129	201	199	2	1	64	14	12	-2	28.61	242	20.1667	23.62	0.174415	20.1878	4.99
1817KN271		no	BR0136	none	BRIWECS	heat	Akratos	8	122	180	175	5	1	65	7	9	2	24.27	216	24	15.9	0.34487	37.6344	8.37
1817KN272		no	BR0136	none	BRIWECS	heat	Akratos	9	128	199	195	4	1	67	9	9	0	24.67	206	22.8889	19.48	0.210377	25.3226	5.19
1817KN275		no	BR0138	none	BRIWECS	heat	Bussard	10.5	127	231	215	16	1	74	8	6	-2	19.84	144	24	15.02	0.242944	31.6964	4.82
1817KN276		no	BR0138	none	BRIWECS	heat	Bussard	12.5	127	192	182	10	1	75	8	7	-1	25.06	195	27.8571	18.25	0.271748	35.4	6.81
1817KN287		no	BR0144	none	BRIWECS	heat	Topfit	8.5	127	187	180	7	1	80	10	10	0	26.51	170	17	21.71	0.181064	29.6528	4.8
1817KN291		no	BR0146	none	BRIWECS	heat	Ludwig	7	130	254	201	53	1	100	10	9	-1	30.9	165	18.3333	26.47	0.143366	24.4355	4.43
1817KN292		no	BR0146	none	BRIWECS	heat	Ludwig	9.5	123	192	175	17	1	102	11	9	-2	27.69	226	25.1111	19.63	0.29108	34.4828	8.06
1817KN295		no	BR0148	none	BRIWECS	heat	Aristos	8	129	178	175	3	1	69	9	9	0	19.44	123	13.6667	16.79	0.136317	18.0808	2.65
1817KN296		no	BR0148	none	BRIWECS	heat	Aristos	9	122	180	175	5	1	70	7	9	2	18.56	129	14.3333	13.37	0.279634	43.7624	5.19
1817KN305		no	BR0153	none	BRIWECS	heat	Kormoran	8.5	122	175	170	5	1	68	13	12	-1	24.42	197	16.4167	18.36	0.248157	30.7865	6.06
1817KN306		no	BR0153	none	BRIWECS	heat	Kormoran	9.5	122	185	173	12	1	59	13	11	-2	23.73	127	11.5455	19.82	0.16477	30.9615	3.91
1817KN309		no	BR0155	none	BRIWECS	heat	KWS Milaneco	12	125	213	193	20	1	68	11	10	-1	29.1	260	26	20.95	0.280069	31.6143	8.15
1817KN310		no	BR0155	none	BRIWECS	heat	KWS Milaneco	10.5	125	180	171	9	1	70	8	7	-1	20.28	215	30.7143	14.42	0.288955	25.5	5.86
1817KN311		no	BR0156	none	BRIWECS	heat	Aszita	11.5	127	178	175	3	2	79	8	8	0	20.17	197	24.625	14.74	0.269212	27.2619	5.43
1817KN312		no	BR0156	none	BRIWECS	heat	Aszita	11	123	184	171	13	2	75	9	8	-1	23.29	191	23.875	17.48	0.249463	29.4904	5.81
1817KN313		no	BR0157	none	BRIWECS	heat	Kobold	9.5	128	187	180	7	1	85	7	7	0	19.5	154	22	14.9	0.235897	29.1603	4.6
1817KN314		no	BR0157	none	BRIWECS	heat	Kobold	10	125	192	173	19	1	74	9	8	-1	22.83	149	18.625	18.68	0.181778	28.08	4.15
1817KN315		no	BR0158	none	BRIWECS	heat	Carimulti	7	130	211	199	12	1	77	9	11	2	29.92	220	20	23.67	0.20889	27.5789	6.25
1817KN317		no	BR0159	none	BRIWECS	heat	Admiral	13	128	203	182	21	1	69	12	12	0	34.3	167	13.9167	28.77	0.161224	32.4658	5.53
1817KN321		no	BR0161	none	BRIWECS	heat	Benno	8	129	227	201	26	1	83	9	10	1	29.63	175	17.5	24.89	0.159973	25.6081	4.74
1817KN323		no	BR0162	none	BRIWECS	heat	Apollo	11.5	123	194	180	14	1	64	8	8	0	27.25	245	30.625	18.13	0.334679	37.0443	9.12
1817KN329		no	BR0165	none	BRIWECS	heat	Kraka	11	123	185	178	7	1	94	7	7	0	26.36	302	43.1429	15.16	0.424886	36.6667	11.2
1817KN330		no	BR0165	none	BRIWECS	heat	Kraka	10	122	192	175	17	1	77	7	6	-1	23.36	181	30.1667	16.86	0.278253	38.8525	6.5
1817KN331		no	BR0166	none	BRIWECS	heat	Caribo	10	126	171	163	8	1	75	10	9	-1	20.99	125	13.8889	18.06	0.13959	19.899	2.93
1817KN332		no	BR0166	none	BRIWECS	heat	Caribo	11	125	211	193	18	1	83	12	9	-3	25.4	121	13.4444	21.86	0.13937	28.75	3.54
1817KN337		no	BR0169	none	BRIWECS	heat	Ares	14	127	213	199	14	1	82	13	9	-4	27.64	178	19.7778	21.55	0.220333	32.5333	6.09
1817KN338		no	BR0169	none	BRIWECS	heat	Ares	8	126	178	171	7	1	85	8	8	0	22.51	196	24.5	16.97	0.246113	27.9739	5.54
1817KN351		no	BR0176	none	BRIWECS	heat	Mironovska 808	7	130	205	199	6	1	119	15	14	-1	48.01	260	18.5714	38.21	0.204124	37.3991	9.8
1817KN353		no	BR0177	none	BRIWECS	heat	Caphorn	11.5	128	213	198	15	1	44	8	7	-1	13.79	180	25.7143	9.69	0.297317	22.7465	4.1
1817KN354		no	BR0177	none	BRIWECS	heat	Caphorn	12	128	196	182	14	1	44	9	7	-2	14.32	190	27.1429	10.2	0.287709	22.0382	4.12
1817KN355		no	BR0178	none	BRIWECS	heat	Cordiale	11	126	182	178	4	1	54	7	7	0	11.94	131	18.7143	9.33	0.218593	20.0943	2.61
1817KN356		no	BR0178	none	BRIWECS	heat	Cordiale	10.5	125	185	173	12	1	51	10	10	0	15.04	179	17.9	10.97	0.270612	21.625	4.07
1817KN359		no	BR0180	none	BRIWECS	heat	Premio	7.5	124	187	169	18	2	53	7	7	0	12.86	181	25.8571	8.3	0.354588	23.8255	4.56
1817KN360		no	BR0180	none	BRIWECS	heat	Premio	9.5	120	185	162	23	2	55	4	4	0	9.87	129	32.25	5.87	0.405268	32.5275	4
1817KN365		no	BR0183	none	BRIWECS	heat	Boregar	12.5	122	193	173	20	2	41	18	16	-2	19.38	248	15.5	12.1	0.375645	29.0558	7.28
1817KN366		no	BR0183	none	BRIWECS	heat	Boregar	13	121	180	175	5	2	43	17	16	-1	21.93	295	18.4375	13.6	0.379845	27.5986	8.33
1817KN375		no	BR0188	none	BRIWECS	heat	Cardos	10	128	229	209	20	1	59	22	11	-11	27.63	236	21.4545	20.7	0.250814	28.3178	6.93
1817KN376		no	BR0188	none	BRIWECS	heat	Cardos	11	127	199	182	17	1	55	11	9	-2	21.39	217	24.1111	14.77	0.30949	30.1622	6.62
1817KN383		no	BR0192	none	BRIWECS	heat	Sonalika	10.5	122	169	166	3	2	47	11	11	0	14.09	130	11.8182	10.29	0.269695	29.6296	3.8
1817KN384		no	BR0192	none	BRIWECS	heat	Sonalika	10.5	122	168	164	4	2	48	11	11	0	15.54	136	12.3636	11.49	0.260618	28.8333	4.05
1817KN389		no	BR0195	none	BRIWECS	heat	Avalon	10.5	123	185	173	12	1	50	9	9	0	15.6	47	5.22222	13.86	0.111538	38.6667	1.8
1817KN390		no	BR0195	none	BRIWECS	heat	Avalon	9	124	196	187	9	1	49	8	9	1	14.16	20	2.22222	13.58	0.0409605	34.1176	0.7
1817KN399		no	BR0200	none	BRIWECS	heat	Orcas	8	130	191	180	11	1	51	19	10	-9	22.12	155	15.5	18.18	0.178119	25.1667	3.94
1817KN400		no	BR0200	none	BRIWECS	heat	Orcas	7.5	129	180	178	2	1	50	14	11	-3	19.93	158	14.3636	16.54	0.170095	21.6667	3.39
1817KN402		no	BR0201	none	BRIWECS	heat	Nimbus	10.5	121	237	188	49	1	61	8	8	0	21.41	232	29	17.56	0.179823	16.5728	3.85
1817KN405		no	BR0203	none	BRIWECS	heat	Florida	10	123	199	164	35	1	63	10	7	-3	23.44	155	22.1429	19.42	0.171502	21.76	4.02
1817KN406		no	BR0203	none	BRIWECS	heat	Florida	8.5	124	203	195	8	1	68	12	12	0	35.34	347	28.9167	24.07	0.318902	31.9375	11.27
1817KN407		no	BR0204	none	BRIWECS	heat	Rumor	9	125	186	180	6	1	71	11	8	-3	21.03	166	20.75	17.01	0.191155	25.1079	4.02
1817KN408		no	BR0204	none	BRIWECS	heat	Rumor	8.5	129	213	194	19	1	73	18	12	-6	31.1	226	18.8333	26.85	0.136656	18.6979	4.25
1817KN413		no	BR0207	none	BRIWECS	heat	Kontrast	11.5	124	171	166	5	1	66	12	10	-2	27.15	309	30.9	19.79	0.271087	23.5338	7.36
1817KN414		no	BR0207	none	BRIWECS	heat	Kontrast	11.5	126	192	187	5	1	67	9	9	0	29.15	283	31.4444	21.96	0.246655	25.7143	7.19
1817KN415		no	BR0208	none	BRIWECS	heat	WW 4180	8.5	125	192	175	17	1	57	12	10	-2	19.4	162	16.2	13.17	0.321134	38.2	6.23
1817KN416		no	BR0208	none	BRIWECS	heat	WW 4180	12	126	193	178	15	1	66	11	11	0	19.66	173	15.7273	13.52	0.312309	35.4348	6.14
1817KN423		no	BR0212	none	BRIWECS	heat	Lambriego-Inia	9	123	168	158	10	2	65	15	10	-5	24.63	271	27.1	17.17	0.302883	25.4583	7.46
1817KN424		no	BR0212	none	BRIWECS	heat	Lambriego-Inia	9	123	168	161	7	2	57	15	11	-4	24.96	275	25	15.51	0.378606	33.7154	9.45
1817KN425		no	BR0213	none	BRIWECS	heat	Pegassos	10.5	124	187	180	7	1	77	8	8	0	22.93	171	21.375	17.06	0.255997	33.0464	5.87
1817KN429		no	BR0215	none	BRIWECS	heat	Hyland	11.5	123	192	166	26	1	60	5	5	0	14.53	173	34.6	8.37	0.42395	34.3262	6.16
1817KN430		no	BR0215	none	BRIWECS	heat	Hyland	11	122	185	171	14	1	44	5	5	0	8.06	91	18.2	5.75	0.2866	24.6875	2.31
1817KN432		no	BR0216	none	BRIWECS	heat	Hybery	10.5	127	217	180	37	1	68	13	11	-2	25.21	213	19.3636	20.41	0.190401	24.0698	4.8
1817KN439		no	BR0220	none	BRIWECS	heat	SUR 99820	11	127	192	180	12	1	38	7	6	-1	9.19	55	9.16667	8.06	0.12296	29.7368	1.45
1817KN440		no	BR0220	none	BRIWECS	heat	SUR 99820	11	123	180	171	9	1	43	8	7	-1	12.63	129	18.4286	9.78	0.225653	21.1957	2.85
1817KN441		no	GW0016	none	TROST	heat	Buteo	12	123	185	175	10	1	70	9	11	2	21.97	190	17.2727	14.67	0.332271	37.8313	7.3
1817KN442		no	GW0016	none	TROST	heat	Buteo	9	124	171	163	8	1	59	13	9	-4	17.83	142	15.7778	13.11	0.264722	32.2047	4.72
1817KN473		no	GW0182	none	TROST	heat	Pulsar	5.5	125	178	175	3	1	44	14	9	-5	21.36	315	35	13.22	0.381086	25.5	8.14
1817KN474		no	GW0182	none	TROST	heat	Pulsar	9	124	185	173	12	1	42	15	9	-6	16.71	179	19.8889	12.32	0.262717	25.1408	4.39
1817KN491		no	GW0233	none	TROST	heat	Hereford	6.5	125	182	173	9	1	57	18	13	-5	21.81	350	26.9231	13.67	0.373223	23.0938	8.14
1817KN492		no	GW0233	none	TROST	heat	Hereford	10.5	124	180	175	5	1	50	16	12	-4	18.77	248	20.6667	13.43	0.284497	22.6066	5.34
1817KN495		no	GW0259	none	TROST	heat	Corsaire	10	125	171	167	4	1	50	10	10	0	18.39	218	21.8	13.01	0.29255	22.5405	5.38
1817KN496		no	GW0259	none	TROST	heat	Corsaire	9	122	187	173	14	1	58	10	10	0	20.27	260	26	11.4	0.437593	34.6018	8.87
1817KN497		no	GW0332	none	TROST	heat	Zebeolee	9.5	121	180	171	9	1	48	7	7	0	12.91	113	16.1429	9.13	0.292796	33.1034	3.78
1817KN498		no	GW0332	none	TROST	heat	Zebeolee	10.5	121	173	166	7	1	45	11	9	-2	20.86	209	23.2222	12.12	0.418984	41.7801	8.74
1817KN500		no	GW0268	none	TROST	heat	Fregata	9.5	126	182	173	9	1	72	8	8	0	22.65	178	22.25	16.04	0.291832	36.7347	6.61
1817KN501		no	GW0373	none	TROST	heat	Trappe	12	121	180	166	14	1	63	9	9	0	20.16	98	10.8889	16.37	0.187996	38.7059	3.79
1817KN502		no	GW0373	none	TROST	heat	Trappe	10.5	121	180	175	5	1	69	6	8	2	16.46	100	12.5	12.9	0.216282	35.3191	3.56
1817KN503		no	GW0272	none	TROST	heat	Korweta	8.5	125	192	180	12	1	71	4	5	1	16.67	129	25.8	10.86	0.34853	45	5.81
1817KN504		no	GW0272	none	TROST	heat	Korweta	10.5	125	192	178	14	1	66	8	8	0	22.14	171	21.375	15.19	0.313911	39.7297	6.95
1817KN505		no	GW0279	none	TROST	heat	Nateja	8.5	127	199	188	11	1	73	10	8	-2	24.98	221	27.625	17.07	0.316653	35.625	7.91
1817KN506		no	GW0279	none	TROST	heat	Nateja	10.5	127	215	175	40	1	79	11	10	-1	22.8	168	16.8	16.28	0.285965	37.9104	6.52
1817KN507		no	GW0282	none	TROST	heat	Rywalka	8.5	124	185	173	12	1	66	12	11	-1	22.13	191	17.3636	15.6	0.295075	33.0488	6.53
1817KN508		no	GW0282	none	TROST	heat	Rywalka	9	124	195	175	20	1	63	11	11	0	25.77	221	20.0909	17.36	0.326348	36.8586	8.41
1817KN511		no	GW0287	none	TROST	heat	Tonacja	7	122	185	182	3	1	91	8	10	2	22.84	213	21.3	14.91	0.347198	37.1585	7.93
1817KN512		no	GW0287	none	TROST	heat	Tonacja	12	123	196	173	23	1	78	10	11	1	26.32	217	19.7273	17.19	0.346884	42.3834	9.13
1817KN513		no	GW0315	none	TROST	heat	Gulliver	10	121	182	173	9	1	45	8	6	-2	9.59	153	25.5	6.57	0.314911	20.3279	3.02
1817KN514		no	GW0315	none	TROST	heat	Gulliver	8	122	187	171	16	1	44	7	7	0	10.27	148	21.1429	7.21	0.297955	20.7801	3.06
1817KN515		no	GW0316	none	TROST	heat	Humber	11	123	194	182	12	1	42	9	9	0	18.29	182	20.2222	11.82	0.353745	35.8784	6.47
1817KN516		no	GW0316	none	TROST	heat	Humber	8.5	122	194	180	14	1	43	15	11	-4	21.56	224	20.3636	14.69	0.318646	30.3175	6.87
1817KN519		no	GW0324	none	TROST	heat	Musketeer	11.5	122	192	173	19	1	41	10	9	-1	14.93	165	18.3333	10.06	0.326189	29.4839	4.87
1817KN520		no	GW0324	none	TROST	heat	Musketeer	9.5	120	192	175	17	1	42	13	12	-1	16.31	113	9.41667	12.78	0.216432	30.8	3.53
1817KN157		yes	BR079	only 1 plant of 2	BRIWECS	heat	Brilliant	9.5	120	192	173	19	1	62	11	9	-2	20.92	231	25.6667	14.08	0.32696	29.6447	6.84
1817KN158		no	BR079	only 1 plant of 2	BRIWECS	heat	Brilliant	10	125	193	180	13	1	55	9	10	1	21.15	238	23.8	14.69	0.305437	26.8394	6.46
1817KN161		yes	BR081	only 1 plant of 2	BRIWECS	heat	Apertus	9	120	191	171	20	1	61	7	7	0	20.44	198	28.2857	12.98	0.364971	37.5706	7.46
1817KN162		no	BR081	only 1 plant of 2	BRIWECS	heat	Apertus	7.5	121	182	171	11	1	73	6	6	0	19.59	199	33.1667	12.1	0.382338	36.6857	7.49
1817KN187		yes	BR094	only 1 plant of 2	BRIWECS	heat	Granada	8.5	118	178	171	7	1	61	6	6	0	17.82	212	35.3333	12.12	0.319865	26.4368	5.7
1817KN188		no	BR094	only 1 plant of 2	BRIWECS	heat	Granada	10.5	119	171	164	7	1	65	12	12	0	23.09	300	25	15.81	0.315288	22.7174	7.28
1817KN241		yes	BR0121	only 1 plant of 2	BRIWECS	heat	Sperber	7.5	119	211	199	12	1	77	6	10	4	22.69	23	2.3	NA	NA	NA	0.86
1817KN242		no	BR0121	only 1 plant of 2	BRIWECS	heat	Sperber	10.5	121	196	185	11	1	86	10	10	0	28.09	236	23.6	20.03	0.286935	33.3333	8.06
1817KN279		yes	BR0140	only 1 plant of 2	BRIWECS	heat	Cappelle Desprez	12	114	180	173	7	1	96	6	6	0	24.2	195	32.5	15.81	0.346694	42.5478	8.39
1817KN280		no	BR0140	only 1 plant of 2	BRIWECS	heat	Cappelle Desprez	8.5	125	182	171	11	1	88	5	5	0	14.06	78	15.6	10.53	0.251067	45	3.53
1817KN397	ja	yes	BR0199	only 1 plant of 2	BRIWECS	heat	Mexico 3	8	101	160	157	3	2	64	1	1	0	4.5	55	55	NA	NA	NA	2.08
1817KN398	ja	no	BR0199	only 1 plant of 2	BRIWECS	heat	Mexico 3	8	105	191	157	34	2	54	4	4	0	10.04	171	42.75	5.69	0.433267	21.7164	4.35
1817KN421		no	BR0211	only 1 plant of 2	BRIWECS	heat	Mex. 17 bb	8	121	166	158	8	2	54	16	14	-2	24.13	221	15.7857	17.39	0.27932	30.2475	6.74
1817KN422	ja	yes	BR0211	only 1 plant of 2	BRIWECS	heat	Mex. 17 bb	8.5	104	166	158	8	2	80	1	1	0	4.67	59	59	NA	NA	NA	2.14
1817KN435		yes	BR0218	only 1 plant of 2	BRIWECS	heat	Hylux	12	119	182	171	11	1	63	8	8	0	18.43	218	27.25	10.61	0.424308	36.0989	7.82
1817KN436		no	BR0218	only 1 plant of 2	BRIWECS	heat	Hylux	11.5	127	222	199	23	1	73	17	9	-8	22.3	126	14	18.73	0.16009	26.6327	3.57
1817KN457		yes	GW0124	only 1 plant of 2	TROST	heat	Balance	9.5	120	178	171	7	1	46	9	9	0	15.56	231	25.6667	11.16	0.282776	19.1787	4.4
1817KN458		no	GW0124	only 1 plant of 2	TROST	heat	Balance	7.5	120	166	157	9	1	43	12	9	-3	15.22	273	30.3333	12.04	0.208936	11.5726	3.18
1817KN471		no	GW0180	only 1 plant of 2	TROST	heat	PR 22 R 28	10	122	203	173	30	1	37	8	8	0	8.7	97	12.125	6.02	0.308046	29.2405	2.68
1817KN472		yes	GW0180	only 1 plant of 2	TROST	heat	PR 22 R 28	10.5	120	194	171	23	1	42	13	11	-2	13.87	175	15.9091	8.52	0.385725	30.6536	5.35
										2
										2
										2
										2
										2
										2
										2
								47		2
										2
										2
										2
										2
										2
										2
										2
										2
										2
										2
										2
										2
										2
										2
										2
										2
										2
										2
										2
										2
										2
										2
										2
										2
										2
										2
										2
										2
										2
										2
										2

## Sheet: comparison of 3 groups
TableX
Trait names	Phenotypic mean values
	2 out of 2 plants successful	1 plant of 2 successful	0 out of 2 plants successful
ground truth BBCH55 (DAS)	115.543	118.05	125.49
days to maturity (DAS)	175.372	185.2	193.82
presence of awns (1=no, 2=yes)	1.25532	1.2	1.04314
final plant height (cm)	57.0957	64	60.8941
tiller number at DAS 125	7.48936	8.35	11.3647
Spike number at harvest	7.51064	7.75	9.84314
total plant biomass at harvest (grains + straw) (g)	15.2254	17.4735	21.4145
total plant straw weight at harvest (g)	9.93774	12.8418	15.6796
